# Supplementary material for: Quantifying protein abundance on single cells using split-pool sequencing on DNA-barcoded antibodies for diagnostic applications
Source: Sci Rep. 2022 Jan 18;12:884. doi: 10.1038/s41598-022-04842-7 (PMC8766443; doi:10.1038/s41598-022-04842-7)
Supplement: Supplementary file 2 — Supplementary Information 1. [file 41598_2022_4842_MOESM2_ESM.xlsx]

## Sheet: Supp Table 1. Reagents and cost
Reagent	Vendor (Catalog #)	Cost (total)	Quantity required	Cost (per experiment)
Ficoll-Paque	GE Healthcare (17-1440-02)	217 (600 mL)	20 mL	7.23
Q5 Polymerase	New England Biolabs (M0491L)	360 (500 units)	100 units	72
T4 DNA ligase	New England Biolabs (M0202L)	208 (100,000 units)	80000 units	166.4
96-well plates	USA Scientific (1402-9200)	24 (box of 10)	3	7.2
DNA barcoded hashtag antibodies	Biolegend (See supplementary information for cat #)	341 each x 4 antibodies (10ug each) = 1364	1ug each antibody	136.4
DNA barcoded antibodies	Biolegend (See supplementary information for cat #)	243 each x 29 antibodies (10ug each) = 7047	1ug each antibody	704.7
Human BD Fc block	BD Pharmingen (564220)	155 (0.25 mg)	2.5ug	1.55
Sequencing kit (Paired end 150bp); Machine cost	Illumina/Columbia University Genome Center	2939 (400M reads)	120M reads	881.7
Primers
Barcode primers	IDT	2289.31 (4nM)	0.13 nM	74.4
Splint oligos	IDT	15 (100nM)	12uM	1.8
Blocking oligos	IDT	14 (100nM)	26.4nM	3.7
Total				2057.08
Number of Cells
40000
Cost per cell				0.051427
Common Laboratory Reagents	Vendor (Catalog #)
Bovine Serum Albumin (BSA)	Sigma Aldrich (A9418-50G)
4% PFA in PBS	Alfa Aesar (J61899)
SPRIselect	Beckman Coulter (B23318)

## Sheet: Supp Table 2. Hashtag legend
Sample ID	Hashtag antibody identifier	Catalog # (Biolegend)	Barcode sequence
1	HT1	394631	GTCAACTCTTTAGCG
2	HT2	394633	TGATGGCCTATTGGG
3	HT3	394635	TTCCGCCTCTCTTTG
4	HT4	394637	AGTAAGTTCAGCGTA
5	HT1 + HT2
6	HT1 + HT3
7	HT1 + HT4
8	HT2 + HT3
9	HT2 + HT4
10	HT3 + HT4

## Sheet: Supp Table 3. Antibodies
Antibody	Catalog # (Biolegend)	Barcode
CD56	362561	TTCGCCGCATTGAGT
CD28	302961	TGAGAACGACCCTAA
CD45	304066	TGCAATTACCCGGAT
CD4	300565	TGTTCCCGCTCAACT
IgG	400291	CTCCTACCTAAACTG
CD155 (PVR)	337637	ATCACATCGTTGCCA
CD29	303033	GTATTCCCTCAGTCA
c-kit (CD117)	313247	AGACTAATAGCTGAC
CD20	302361	TTCTGGGTCCCTAGA
CD16	302063	AAGTTCACTCTTTGC
CD2	309233	TACGATTTGTCAGGG
CD13	301731	TTTCAACGCCCTTTC
CD25	302647	TTTGTCCTGTACGCC
HLA-DR	307661	AATAGCGAGCAAGTA
CD30	333921	TCAGGGTGTGCTGTA
CD10	312235	CAGCCATTCATTAGG
CD33	366635	TAACTCAGGGCCTAT
Kappa	316535	AGCTCAGCCAGTATG
Lambda	316633	CAGCCAGTAAGTCAC
CD14	367145	CAATCAGACCTATGA
CD19	302263	CTGGGCAATTACTCG
CD11b	301357	TGAAGGCTCATTTGT
CD8	344757	GCGCAACTTGATGAT
CD3	300477	CTCATTGTAACTCCT
NKp46 (CD335)	331939	ACAATTTGAACAGCG
NKG2D (CD314)	320839	CGTGTTTGTTCCTCA
CTLA-4 (CD152)	369629	ATGGTTCACGTAATC
PD-1 (CD279)	329961	ACAGCGCCGTATTTA
PD-L1 (CD274)	329749	GTTGTCCGACAATAC

## Sheet: Supp Table 4. Primers
Sequence	Use
/5Phos/GAGTTCGTGCACCTAAACGTGATTCAGCATGCGGCTAC	Round 1
/5Phos/GAGTTCGTGCACCTAAAACATCGTCAGCATGCGGCTAC	Round 1
/5Phos/GAGTTCGTGCACCTAATGCCTAATCAGCATGCGGCTAC	Round 1
/5Phos/GAGTTCGTGCACCTAAGTGGTCATCAGCATGCGGCTAC	Round 1
/5Phos/GAGTTCGTGCACCTAACCACTGTTCAGCATGCGGCTAC	Round 1
/5Phos/GAGTTCGTGCACCTAACATTGGCTCAGCATGCGGCTAC	Round 1
/5Phos/GAGTTCGTGCACCTACAGATCTGTCAGCATGCGGCTAC	Round 1
/5Phos/GAGTTCGTGCACCTACATCAAGTTCAGCATGCGGCTAC	Round 1
/5Phos/GAGTTCGTGCACCTACGCTGATCTCAGCATGCGGCTAC	Round 1
/5Phos/GAGTTCGTGCACCTAACAAGCTATCAGCATGCGGCTAC	Round 1
/5Phos/GAGTTCGTGCACCTACTGTAGCCTCAGCATGCGGCTAC	Round 1
/5Phos/GAGTTCGTGCACCTAAGTACAAGTCAGCATGCGGCTAC	Round 1
/5Phos/GAGTTCGTGCACCTAAACAACCATCAGCATGCGGCTAC	Round 1
/5Phos/GAGTTCGTGCACCTAAACCGAGATCAGCATGCGGCTAC	Round 1
/5Phos/GAGTTCGTGCACCTAAACGCTTATCAGCATGCGGCTAC	Round 1
/5Phos/GAGTTCGTGCACCTAAAGACGGATCAGCATGCGGCTAC	Round 1
/5Phos/GAGTTCGTGCACCTAAAGGTACATCAGCATGCGGCTAC	Round 1
/5Phos/GAGTTCGTGCACCTAACACAGAATCAGCATGCGGCTAC	Round 1
/5Phos/GAGTTCGTGCACCTAACAGCAGATCAGCATGCGGCTAC	Round 1
/5Phos/GAGTTCGTGCACCTAACCTCCAATCAGCATGCGGCTAC	Round 1
/5Phos/GAGTTCGTGCACCTAACGCTCGATCAGCATGCGGCTAC	Round 1
/5Phos/GAGTTCGTGCACCTAACGTATCATCAGCATGCGGCTAC	Round 1
/5Phos/GAGTTCGTGCACCTAACTATGCATCAGCATGCGGCTAC	Round 1
/5Phos/GAGTTCGTGCACCTAAGAGTCAATCAGCATGCGGCTAC	Round 1
/5Phos/GAGTTCGTGCACCTAAGATCGCATCAGCATGCGGCTAC	Round 1
/5Phos/GAGTTCGTGCACCTAAGCAGGAATCAGCATGCGGCTAC	Round 1
/5Phos/GAGTTCGTGCACCTAAGTCACTATCAGCATGCGGCTAC	Round 1
/5Phos/GAGTTCGTGCACCTAATCCTGTATCAGCATGCGGCTAC	Round 1
/5Phos/GAGTTCGTGCACCTAATTGAGGATCAGCATGCGGCTAC	Round 1
/5Phos/GAGTTCGTGCACCTACAACCACATCAGCATGCGGCTAC	Round 1
/5Phos/GAGTTCGTGCACCTAGACTAGTATCAGCATGCGGCTAC	Round 1
/5Phos/GAGTTCGTGCACCTACAATGGAATCAGCATGCGGCTAC	Round 1
/5Phos/GAGTTCGTGCACCTACACTTCGATCAGCATGCGGCTAC	Round 1
/5Phos/GAGTTCGTGCACCTACAGCGTTATCAGCATGCGGCTAC	Round 1
/5Phos/GAGTTCGTGCACCTACATACCAATCAGCATGCGGCTAC	Round 1
/5Phos/GAGTTCGTGCACCTACCAGTTCATCAGCATGCGGCTAC	Round 1
/5Phos/GAGTTCGTGCACCTACCGAAGTATCAGCATGCGGCTAC	Round 1
/5Phos/GAGTTCGTGCACCTACCGTGAGATCAGCATGCGGCTAC	Round 1
/5Phos/GAGTTCGTGCACCTACCTCCTGATCAGCATGCGGCTAC	Round 1
/5Phos/GAGTTCGTGCACCTACGAACTTATCAGCATGCGGCTAC	Round 1
/5Phos/GAGTTCGTGCACCTACGACTGGATCAGCATGCGGCTAC	Round 1
/5Phos/GAGTTCGTGCACCTACGCATACATCAGCATGCGGCTAC	Round 1
/5Phos/GAGTTCGTGCACCTACTCAATGATCAGCATGCGGCTAC	Round 1
/5Phos/GAGTTCGTGCACCTACTGAGCCATCAGCATGCGGCTAC	Round 1
/5Phos/GAGTTCGTGCACCTACTGGCATATCAGCATGCGGCTAC	Round 1
/5Phos/GAGTTCGTGCACCTAGAATCTGATCAGCATGCGGCTAC	Round 1
/5Phos/GAGTTCGTGCACCTACAAGACTATCAGCATGCGGCTAC	Round 1
/5Phos/GAGTTCGTGCACCTAGAGCTGAATCAGCATGCGGCTAC	Round 1
/5Phos/GAGTTCGTGCACCTAGATAGACATCAGCATGCGGCTAC	Round 1
/5Phos/GAGTTCGTGCACCTAGCCACATATCAGCATGCGGCTAC	Round 1
/5Phos/GAGTTCGTGCACCTAGCGAGTAATCAGCATGCGGCTAC	Round 1
/5Phos/GAGTTCGTGCACCTAGCTAACGATCAGCATGCGGCTAC	Round 1
/5Phos/GAGTTCGTGCACCTAGCTCGGTATCAGCATGCGGCTAC	Round 1
/5Phos/GAGTTCGTGCACCTAGGAGAACATCAGCATGCGGCTAC	Round 1
/5Phos/GAGTTCGTGCACCTAGGTGCGAATCAGCATGCGGCTAC	Round 1
/5Phos/GAGTTCGTGCACCTAGTACGCAATCAGCATGCGGCTAC	Round 1
/5Phos/GAGTTCGTGCACCTAGTCGTAGATCAGCATGCGGCTAC	Round 1
/5Phos/GAGTTCGTGCACCTAGTCTGTCATCAGCATGCGGCTAC	Round 1
/5Phos/GAGTTCGTGCACCTAGTGTTCTATCAGCATGCGGCTAC	Round 1
/5Phos/GAGTTCGTGCACCTATAGGATGATCAGCATGCGGCTAC	Round 1
/5Phos/GAGTTCGTGCACCTATATCAGCATCAGCATGCGGCTAC	Round 1
/5Phos/GAGTTCGTGCACCTATCCGTCTATCAGCATGCGGCTAC	Round 1
/5Phos/GAGTTCGTGCACCTATCTTCACATCAGCATGCGGCTAC	Round 1
/5Phos/GAGTTCGTGCACCTATGAAGAGATCAGCATGCGGCTAC	Round 1
/5Phos/GAGTTCGTGCACCTATGGAACAATCAGCATGCGGCTAC	Round 1
/5Phos/GAGTTCGTGCACCTATGGCTTCATCAGCATGCGGCTAC	Round 1
/5Phos/GAGTTCGTGCACCTATGGTGGTATCAGCATGCGGCTAC	Round 1
/5Phos/GAGTTCGTGCACCTATTCACGCATCAGCATGCGGCTAC	Round 1
/5Phos/GAGTTCGTGCACCTAAACTCACCTCAGCATGCGGCTAC	Round 1
/5Phos/GAGTTCGTGCACCTAAAGAGATCTCAGCATGCGGCTAC	Round 1
/5Phos/GAGTTCGTGCACCTAAAGGACACTCAGCATGCGGCTAC	Round 1
/5Phos/GAGTTCGTGCACCTAAATCCGTCTCAGCATGCGGCTAC	Round 1
/5Phos/GAGTTCGTGCACCTAAATGTTGCTCAGCATGCGGCTAC	Round 1
/5Phos/GAGTTCGTGCACCTAACACGACCTCAGCATGCGGCTAC	Round 1
/5Phos/GAGTTCGTGCACCTAACAGATTCTCAGCATGCGGCTAC	Round 1
/5Phos/GAGTTCGTGCACCTAAGATGTACTCAGCATGCGGCTAC	Round 1
/5Phos/GAGTTCGTGCACCTAAGCACCTCTCAGCATGCGGCTAC	Round 1
/5Phos/GAGTTCGTGCACCTAAGCCATGCTCAGCATGCGGCTAC	Round 1
/5Phos/GAGTTCGTGCACCTAAGGCTAACTCAGCATGCGGCTAC	Round 1
/5Phos/GAGTTCGTGCACCTAATAGCGACTCAGCATGCGGCTAC	Round 1
/5Phos/GAGTTCGTGCACCTAATCATTCCTCAGCATGCGGCTAC	Round 1
/5Phos/GAGTTCGTGCACCTAATTGGCTCTCAGCATGCGGCTAC	Round 1
/5Phos/GAGTTCGTGCACCTACAAGGAGCTCAGCATGCGGCTAC	Round 1
/5Phos/GAGTTCGTGCACCTACACCTTACTCAGCATGCGGCTAC	Round 1
/5Phos/GAGTTCGTGCACCTACCATCCTCTCAGCATGCGGCTAC	Round 1
/5Phos/GAGTTCGTGCACCTACCGACAACTCAGCATGCGGCTAC	Round 1
/5Phos/GAGTTCGTGCACCTACCTAATCCTCAGCATGCGGCTAC	Round 1
/5Phos/GAGTTCGTGCACCTACCTCTATCTCAGCATGCGGCTAC	Round 1
/5Phos/GAGTTCGTGCACCTACGACACACTCAGCATGCGGCTAC	Round 1
/5Phos/GAGTTCGTGCACCTACGGATTGCTCAGCATGCGGCTAC	Round 1
/5Phos/GAGTTCGTGCACCTACTAAGGTCTCAGCATGCGGCTAC	Round 1
/5Phos/GAGTTCGTGCACCTAGAACAGGCTCAGCATGCGGCTAC	Round 1
/5Phos/GAGTTCGTGCACCTAGACAGTGCTCAGCATGCGGCTAC	Round 1
/5Phos/GAGTTCGTGCACCTAGAGTTAGCTCAGCATGCGGCTAC	Round 1
/5Phos/GAGTTCGTGCACCTAGATGAATCTCAGCATGCGGCTAC	Round 1
/5Phos/GAGTTCGTGCACCTAGCCAAGACTCAGCATGCGGCTAC	Round 1
/5Phos/GCTTTGTAGCCGGTGAACGTGATAGATCGGAAGAGCGTCGTGTAGGGAAAGAG	Round 2
/5Phos/GCTTTGTAGCCGGTGAAACATCGAGATCGGAAGAGCGTCGTGTAGGGAAAGAG	Round 2
/5Phos/GCTTTGTAGCCGGTGATGCCTAAAGATCGGAAGAGCGTCGTGTAGGGAAAGAG	Round 2
/5Phos/GCTTTGTAGCCGGTGAGTGGTCAAGATCGGAAGAGCGTCGTGTAGGGAAAGAG	Round 2
/5Phos/GCTTTGTAGCCGGTGACCACTGTAGATCGGAAGAGCGTCGTGTAGGGAAAGAG	Round 2
/5Phos/GCTTTGTAGCCGGTGACATTGGCAGATCGGAAGAGCGTCGTGTAGGGAAAGAG	Round 2
/5Phos/GCTTTGTAGCCGGTGCAGATCTGAGATCGGAAGAGCGTCGTGTAGGGAAAGAG	Round 2
/5Phos/GCTTTGTAGCCGGTGCATCAAGTAGATCGGAAGAGCGTCGTGTAGGGAAAGAG	Round 2
/5Phos/GCTTTGTAGCCGGTGCGCTGATCAGATCGGAAGAGCGTCGTGTAGGGAAAGAG	Round 2
/5Phos/GCTTTGTAGCCGGTGACAAGCTAAGATCGGAAGAGCGTCGTGTAGGGAAAGAG	Round 2
/5Phos/GCTTTGTAGCCGGTGCTGTAGCCAGATCGGAAGAGCGTCGTGTAGGGAAAGAG	Round 2
/5Phos/GCTTTGTAGCCGGTGAGTACAAGAGATCGGAAGAGCGTCGTGTAGGGAAAGAG	Round 2
/5Phos/GCTTTGTAGCCGGTGAACAACCAAGATCGGAAGAGCGTCGTGTAGGGAAAGAG	Round 2
/5Phos/GCTTTGTAGCCGGTGAACCGAGAAGATCGGAAGAGCGTCGTGTAGGGAAAGAG	Round 2
/5Phos/GCTTTGTAGCCGGTGAACGCTTAAGATCGGAAGAGCGTCGTGTAGGGAAAGAG	Round 2
/5Phos/GCTTTGTAGCCGGTGAAGACGGAAGATCGGAAGAGCGTCGTGTAGGGAAAGAG	Round 2
/5Phos/GCTTTGTAGCCGGTGAAGGTACAAGATCGGAAGAGCGTCGTGTAGGGAAAGAG	Round 2
/5Phos/GCTTTGTAGCCGGTGACACAGAAAGATCGGAAGAGCGTCGTGTAGGGAAAGAG	Round 2
/5Phos/GCTTTGTAGCCGGTGACAGCAGAAGATCGGAAGAGCGTCGTGTAGGGAAAGAG	Round 2
/5Phos/GCTTTGTAGCCGGTGACCTCCAAAGATCGGAAGAGCGTCGTGTAGGGAAAGAG	Round 2
/5Phos/GCTTTGTAGCCGGTGACGCTCGAAGATCGGAAGAGCGTCGTGTAGGGAAAGAG	Round 2
/5Phos/GCTTTGTAGCCGGTGACGTATCAAGATCGGAAGAGCGTCGTGTAGGGAAAGAG	Round 2
/5Phos/GCTTTGTAGCCGGTGACTATGCAAGATCGGAAGAGCGTCGTGTAGGGAAAGAG	Round 2
/5Phos/GCTTTGTAGCCGGTGAGAGTCAAAGATCGGAAGAGCGTCGTGTAGGGAAAGAG	Round 2
/5Phos/GCTTTGTAGCCGGTGAGATCGCAAGATCGGAAGAGCGTCGTGTAGGGAAAGAG	Round 2
/5Phos/GCTTTGTAGCCGGTGAGCAGGAAAGATCGGAAGAGCGTCGTGTAGGGAAAGAG	Round 2
/5Phos/GCTTTGTAGCCGGTGAGTCACTAAGATCGGAAGAGCGTCGTGTAGGGAAAGAG	Round 2
/5Phos/GCTTTGTAGCCGGTGATCCTGTAAGATCGGAAGAGCGTCGTGTAGGGAAAGAG	Round 2
/5Phos/GCTTTGTAGCCGGTGATTGAGGAAGATCGGAAGAGCGTCGTGTAGGGAAAGAG	Round 2
/5Phos/GCTTTGTAGCCGGTGCAACCACAAGATCGGAAGAGCGTCGTGTAGGGAAAGAG	Round 2
/5Phos/GCTTTGTAGCCGGTGGACTAGTAAGATCGGAAGAGCGTCGTGTAGGGAAAGAG	Round 2
/5Phos/GCTTTGTAGCCGGTGCAATGGAAAGATCGGAAGAGCGTCGTGTAGGGAAAGAG	Round 2
/5Phos/GCTTTGTAGCCGGTGCACTTCGAAGATCGGAAGAGCGTCGTGTAGGGAAAGAG	Round 2
/5Phos/GCTTTGTAGCCGGTGCAGCGTTAAGATCGGAAGAGCGTCGTGTAGGGAAAGAG	Round 2
/5Phos/GCTTTGTAGCCGGTGCATACCAAAGATCGGAAGAGCGTCGTGTAGGGAAAGAG	Round 2
/5Phos/GCTTTGTAGCCGGTGCCAGTTCAAGATCGGAAGAGCGTCGTGTAGGGAAAGAG	Round 2
/5Phos/GCTTTGTAGCCGGTGCCGAAGTAAGATCGGAAGAGCGTCGTGTAGGGAAAGAG	Round 2
/5Phos/GCTTTGTAGCCGGTGCCGTGAGAAGATCGGAAGAGCGTCGTGTAGGGAAAGAG	Round 2
/5Phos/GCTTTGTAGCCGGTGCCTCCTGAAGATCGGAAGAGCGTCGTGTAGGGAAAGAG	Round 2
/5Phos/GCTTTGTAGCCGGTGCGAACTTAAGATCGGAAGAGCGTCGTGTAGGGAAAGAG	Round 2
/5Phos/GCTTTGTAGCCGGTGCGACTGGAAGATCGGAAGAGCGTCGTGTAGGGAAAGAG	Round 2
/5Phos/GCTTTGTAGCCGGTGCGCATACAAGATCGGAAGAGCGTCGTGTAGGGAAAGAG	Round 2
/5Phos/GCTTTGTAGCCGGTGCTCAATGAAGATCGGAAGAGCGTCGTGTAGGGAAAGAG	Round 2
/5Phos/GCTTTGTAGCCGGTGCTGAGCCAAGATCGGAAGAGCGTCGTGTAGGGAAAGAG	Round 2
/5Phos/GCTTTGTAGCCGGTGCTGGCATAAGATCGGAAGAGCGTCGTGTAGGGAAAGAG	Round 2
/5Phos/GCTTTGTAGCCGGTGGAATCTGAAGATCGGAAGAGCGTCGTGTAGGGAAAGAG	Round 2
/5Phos/GCTTTGTAGCCGGTGCAAGACTAAGATCGGAAGAGCGTCGTGTAGGGAAAGAG	Round 2
/5Phos/GCTTTGTAGCCGGTGGAGCTGAAAGATCGGAAGAGCGTCGTGTAGGGAAAGAG	Round 2
/5Phos/GCTTTGTAGCCGGTGGATAGACAAGATCGGAAGAGCGTCGTGTAGGGAAAGAG	Round 2
/5Phos/GCTTTGTAGCCGGTGGCCACATAAGATCGGAAGAGCGTCGTGTAGGGAAAGAG	Round 2
/5Phos/GCTTTGTAGCCGGTGGCGAGTAAAGATCGGAAGAGCGTCGTGTAGGGAAAGAG	Round 2
/5Phos/GCTTTGTAGCCGGTGGCTAACGAAGATCGGAAGAGCGTCGTGTAGGGAAAGAG	Round 2
/5Phos/GCTTTGTAGCCGGTGGCTCGGTAAGATCGGAAGAGCGTCGTGTAGGGAAAGAG	Round 2
/5Phos/GCTTTGTAGCCGGTGGGAGAACAAGATCGGAAGAGCGTCGTGTAGGGAAAGAG	Round 2
/5Phos/GCTTTGTAGCCGGTGGGTGCGAAAGATCGGAAGAGCGTCGTGTAGGGAAAGAG	Round 2
/5Phos/GCTTTGTAGCCGGTGGTACGCAAAGATCGGAAGAGCGTCGTGTAGGGAAAGAG	Round 2
/5Phos/GCTTTGTAGCCGGTGGTCGTAGAAGATCGGAAGAGCGTCGTGTAGGGAAAGAG	Round 2
/5Phos/GCTTTGTAGCCGGTGGTCTGTCAAGATCGGAAGAGCGTCGTGTAGGGAAAGAG	Round 2
/5Phos/GCTTTGTAGCCGGTGGTGTTCTAAGATCGGAAGAGCGTCGTGTAGGGAAAGAG	Round 2
/5Phos/GCTTTGTAGCCGGTGTAGGATGAAGATCGGAAGAGCGTCGTGTAGGGAAAGAG	Round 2
/5Phos/GCTTTGTAGCCGGTGTATCAGCAAGATCGGAAGAGCGTCGTGTAGGGAAAGAG	Round 2
/5Phos/GCTTTGTAGCCGGTGTCCGTCTAAGATCGGAAGAGCGTCGTGTAGGGAAAGAG	Round 2
/5Phos/GCTTTGTAGCCGGTGTCTTCACAAGATCGGAAGAGCGTCGTGTAGGGAAAGAG	Round 2
/5Phos/GCTTTGTAGCCGGTGTGAAGAGAAGATCGGAAGAGCGTCGTGTAGGGAAAGAG	Round 2
/5Phos/GCTTTGTAGCCGGTGTGGAACAAAGATCGGAAGAGCGTCGTGTAGGGAAAGAG	Round 2
/5Phos/GCTTTGTAGCCGGTGTGGCTTCAAGATCGGAAGAGCGTCGTGTAGGGAAAGAG	Round 2
/5Phos/GCTTTGTAGCCGGTGTGGTGGTAAGATCGGAAGAGCGTCGTGTAGGGAAAGAG	Round 2
/5Phos/GCTTTGTAGCCGGTGTTCACGCAAGATCGGAAGAGCGTCGTGTAGGGAAAGAG	Round 2
/5Phos/GCTTTGTAGCCGGTGAACTCACCAGATCGGAAGAGCGTCGTGTAGGGAAAGAG	Round 2
/5Phos/GCTTTGTAGCCGGTGAAGAGATCAGATCGGAAGAGCGTCGTGTAGGGAAAGAG	Round 2
/5Phos/GCTTTGTAGCCGGTGAAGGACACAGATCGGAAGAGCGTCGTGTAGGGAAAGAG	Round 2
/5Phos/GCTTTGTAGCCGGTGAATCCGTCAGATCGGAAGAGCGTCGTGTAGGGAAAGAG	Round 2
/5Phos/GCTTTGTAGCCGGTGAATGTTGCAGATCGGAAGAGCGTCGTGTAGGGAAAGAG	Round 2
/5Phos/GCTTTGTAGCCGGTGACACGACCAGATCGGAAGAGCGTCGTGTAGGGAAAGAG	Round 2
/5Phos/GCTTTGTAGCCGGTGACAGATTCAGATCGGAAGAGCGTCGTGTAGGGAAAGAG	Round 2
/5Phos/GCTTTGTAGCCGGTGAGATGTACAGATCGGAAGAGCGTCGTGTAGGGAAAGAG	Round 2
/5Phos/GCTTTGTAGCCGGTGAGCACCTCAGATCGGAAGAGCGTCGTGTAGGGAAAGAG	Round 2
/5Phos/GCTTTGTAGCCGGTGAGCCATGCAGATCGGAAGAGCGTCGTGTAGGGAAAGAG	Round 2
/5Phos/GCTTTGTAGCCGGTGAGGCTAACAGATCGGAAGAGCGTCGTGTAGGGAAAGAG	Round 2
/5Phos/GCTTTGTAGCCGGTGATAGCGACAGATCGGAAGAGCGTCGTGTAGGGAAAGAG	Round 2
/5Phos/GCTTTGTAGCCGGTGATCATTCCAGATCGGAAGAGCGTCGTGTAGGGAAAGAG	Round 2
/5Phos/GCTTTGTAGCCGGTGATTGGCTCAGATCGGAAGAGCGTCGTGTAGGGAAAGAG	Round 2
/5Phos/GCTTTGTAGCCGGTGCAAGGAGCAGATCGGAAGAGCGTCGTGTAGGGAAAGAG	Round 2
/5Phos/GCTTTGTAGCCGGTGCACCTTACAGATCGGAAGAGCGTCGTGTAGGGAAAGAG	Round 2
/5Phos/GCTTTGTAGCCGGTGCCATCCTCAGATCGGAAGAGCGTCGTGTAGGGAAAGAG	Round 2
/5Phos/GCTTTGTAGCCGGTGCCGACAACAGATCGGAAGAGCGTCGTGTAGGGAAAGAG	Round 2
/5Phos/GCTTTGTAGCCGGTGCCTAATCCAGATCGGAAGAGCGTCGTGTAGGGAAAGAG	Round 2
/5Phos/GCTTTGTAGCCGGTGCCTCTATCAGATCGGAAGAGCGTCGTGTAGGGAAAGAG	Round 2
/5Phos/GCTTTGTAGCCGGTGCGACACACAGATCGGAAGAGCGTCGTGTAGGGAAAGAG	Round 2
/5Phos/GCTTTGTAGCCGGTGCGGATTGCAGATCGGAAGAGCGTCGTGTAGGGAAAGAG	Round 2
/5Phos/GCTTTGTAGCCGGTGCTAAGGTCAGATCGGAAGAGCGTCGTGTAGGGAAAGAG	Round 2
/5Phos/GCTTTGTAGCCGGTGGAACAGGCAGATCGGAAGAGCGTCGTGTAGGGAAAGAG	Round 2
/5Phos/GCTTTGTAGCCGGTGGACAGTGCAGATCGGAAGAGCGTCGTGTAGGGAAAGAG	Round 2
/5Phos/GCTTTGTAGCCGGTGGAGTTAGCAGATCGGAAGAGCGTCGTGTAGGGAAAGAG	Round 2
/5Phos/GCTTTGTAGCCGGTGGATGAATCAGATCGGAAGAGCGTCGTGTAGGGAAAGAG	Round 2
/5Phos/GCTTTGTAGCCGGTGGCCAAGACAGATCGGAAGAGCGTCGTGTAGGGAAAGAG	Round 2
TAGGTGCACGAACTCTTGCTAGGACCGGC	Round 1 splint primer
CACCGGCTACAAAGCGTAGCCGCATGCTGA	Round 2 splint primer
GCCGGTCCTAGCAAGAGTTCGTGCACCTA	Round 1 blocking primer
TCAGCATGCGGCTACGCTTTGTAGCCGGTG	Round 2 blocking primer

## Sheet: Supp Table 6. Plate Map
Plate 1
A170	A168	A160	A146	A143	A140	A125	A124	A181	A158	A102	A92
A688	A630	A624	A686	A683	A663	A618	A603	A693	A680	A669	A667
A151	A123	A118	A114	A108	A104	A165	A142	A162	A121	A179	A163
A665	A664	A639	A612	A608	A607	A606	A605	A602	A595	A684	A681
A155	A148	A111	A194	A193	A190	A188	A187	A182	A172	A169	A152
A674	A634	A627	A623	A677	A648	A643	A642	A638	A692	A682	A662
A144	A133	A115	A109	A105	A195	A177	A171	A164	A157	A150	A137
A661	A660	A666	A654	A649	A637	A633	A620	A599	A676	A629	A626
Plate 2
A136	A135	A134	A149	A97	A95	A173	A159	A156	A147	A139	A132
A616	A700	A699	A694	A691	A687	A679	A670	A659	A651	A650	A647
A130	A107	A99	A191	A178	A138	A119	A106	A103	A113	A184	A183
A645	A641	A628	A614	A613	A689	A685	A678	A675	A657	A615	A690
A180	A176	A175	A117	A116	A110	A185	A166	A153	A141	A122	A174
A671	A656	A655	A653	A631	A611	A610	A673	A668	A658	A652	A632
A161	A131	A129	A186	A128	A127	A126	A120	A167	A154	A145	A112
A625	A621	A617	A697	A672	A646	A644	A640	A636	A635	A622	A619
