# Supplementary material for: Quantifying protein abundance on single cells using split-pool sequencing on DNA-barcoded antibodies for diagnostic applications
Source: Sci Rep. 2022 Jan 18;12:884. doi: 10.1038/s41598-022-04842-7 (PMC8766443; doi:10.1038/s41598-022-04842-7)
Supplement: Supplementary file 3 — Supplementary Information 2. [file 41598_2022_4842_MOESM3_ESM.csv]

	CD56	CD28	CD45	CD4	IgG	CD155	CD29	HT1	HT2	HT3	HT4	CD117	CD20	CD16	CD2	CD13	CD25	HLA	CD30	CD10	CD33	kappa	lambda	CD14	CD19	CD11b	CD8	CD3	CD335	CD314	CD152	CD279	CD274
0	39	3	1362	0	0	0	209	3	4	6199	1	0	1	3	279	0	0	8	0	0	0	0	2	0	5	4	608	1452	2	8	1	6	0
1	82	145	208	146	185	203	329	92	2	17	2	66	545	166	217	549	316	342	145	181	226	106	181	243	131	68	225	774	106	366	233	489	206
2	10	4	528	0	0	0	132	1	1	4783	1	0	1	6	189	1	0	6	0	0	0	2	1	2	2	5	102	661	0	3	0	0	0
3	66	3	455	0	0	2	76	0	3	4973	1	0	0	356	258	0	1	2	0	0	0	1	4	0	1	7	0	1	6	3	0	1	0
4	0	13	800	0	0	1	195	159	9	21	1	0	1	0	1737	3	0	10	0	0	0	1	1	0	1	8	1187	821	1	6	0	0	0
5	16	0	448	0	0	0	104	0	1	3209	0	0	0	28	126	2	0	4	0	0	0	1	0	0	1	18	100	646	1	2	0	0	0
6	0	5	485	0	0	0	107	5	2538	5	0	0	25	0	0	0	2	345	0	0	0	0	1	0	116	0	0	0	0	0	0	1	0
7	16	1	412	0	0	0	75	0	0	2341	0	1	0	0	120	0	0	6	0	0	0	0	4	0	2	18	122	517	2	1	0	0	0
8	1	5	759	1	0	0	155	62	2	12	0	1	6	0	979	0	0	13	0	1	0	1	1	2	6	52	434	806	0	8	1	7	1
9	0	8	323	179	0	0	28	3	0	1578	0	0	0	0	144	0	0	0	0	0	0	0	0	1	2	0	0	683	0	0	1	0	0
10	0	1	254	1	1	0	100	453	4	30	1	0	11	0	3	0	1	1394	0	1	0	6	1	0	293	0	79	3	0	0	0	152	3
11	0	1	615	1	0	0	36	383	12	26	3	0	24	0	0	1	0	999	0	0	0	2	2	0	177	0	56	0	0	1	0	8	0
12	22	1	360	0	0	0	131	560	4	14	2	0	0	0	478	0	1	1	0	0	0	1	0	0	2	84	0	632	0	10	0	0	0
13	0	3	589	0	1	0	50	199	0	9	2	1	218	0	2	1	0	766	0	1	0	28	0	1	356	0	1	0	0	0	1	9	3
14	1	4	803	0	0	0	80	249	9	20	2	0	31	0	1	1	2	625	0	0	0	6	1	0	281	0	3	0	1	0	0	5	0
15	0	0	198	0	0	0	48	1	1164	0	0	0	8	2	1	1	2	287	0	1	0	1	37	0	138	1	0	0	0	0	0	2	1
16	0	3	758	0	0	0	60	192	2	12	0	0	70	0	0	0	3	351	0	0	0	11	1	0	241	2	0	0	0	2	0	1	2
17	0	0	180	0	0	0	16	0	1301	2	0	0	0	0	1	0	1	134	0	0	0	0	4	0	57	0	0	0	0	0	3	0	1
18	0	4	782	0	1	0	108	243	3	9	0	0	32	1	2	0	0	224	0	0	0	8	0	0	242	2	7	0	0	1	1	0	0
19	0	0	539	3	0	1	133	182	2	11	4	0	18	2	0	7	2	287	1	4	0	2	1	2	387	0	9	0	0	7	3	14	7
20	0	0	259	0	0	0	8	1057	14	76	11	0	8	1	23	1	0	61	0	0	0	0	0	0	4	0	14	18	0	0	1	3	1
21	0	3	914	0	0	0	111	240	2	11	1	0	18	0	0	0	1	69	0	0	0	5	2	0	151	0	2	1	0	1	0	1	1
22	0	1	403	1	1	0	57	216	8	12	1	0	135	1	0	0	2	438	0	0	0	8	2	1	130	0	1	2	1	1	0	0	2
23	0	1	607	1	1	1	42	152	1	9	1	0	59	0	0	0	0	268	0	0	0	8	2	0	248	0	5	1	0	0	0	7	0
24	0	3	526	0	0	0	13	398	8	20	4	1	9	0	1	1	0	309	0	0	0	10	0	0	99	0	3	0	0	0	0	3	1
25	0	1	274	0	0	0	47	89	0	5	1	0	39	0	0	0	0	746	0	0	0	1	0	0	153	0	9	2	0	2	1	7	0
26	1	1	572	2	0	1	125	112	2	4	1	0	13	3	0	1	0	295	0	0	0	9	1	0	146	0	11	0	0	0	0	0	2
27	0	1	599	0	0	0	96	129	1	7	1	0	10	0	2	0	0	194	0	0	0	4	1	0	261	0	3	0	1	0	0	1	0
28	0	1	557	0	0	0	34	247	6	15	1	0	41	0	1	0	0	202	0	0	2	3	2	0	151	0	1	0	0	0	1	0	0
29	0	1	571	0	0	0	89	140	4	9	0	0	29	1	0	0	0	94	0	0	0	9	0	1	238	0	18	0	0	2	0	0	3
30	0	2	515	0	0	0	48	159	3	9	3	0	70	0	0	3	0	211	0	0	0	12	1	0	153	1	0	0	0	0	0	0	1
31	0	6	303	188	0	0	14	73	1	4	0	0	0	0	151	0	0	1	0	0	0	0	0	0	0	0	0	429	0	0	0	0	0
32	0	2	438	0	0	0	84	124	5	7	2	0	20	0	0	0	0	303	0	0	0	18	1	1	164	0	6	0	0	2	0	1	0
33	0	2	140	0	0	0	23	814	0	4	5	0	11	0	1	0	0	98	0	0	0	1	0	0	60	0	1	0	0	0	0	3	0
34	0	0	3	0	0	23	956	153	1	1	2	1	0	2	1	0	1	6	1	0	0	2	1	0	0	0	2	2	0	0	0	0	0
35	0	3	584	0	0	0	53	129	5	5	0	0	17	0	0	0	2	78	0	0	0	17	2	1	254	0	2	0	0	0	1	0	0
36	0	6	328	212	0	0	22	70	0	3	0	2	0	0	50	0	0	1	0	0	0	0	0	0	3	4	0	436	0	0	0	1	0
37	1	0	409	0	1	0	28	374	7	14	6	0	20	2	0	0	1	172	0	0	0	8	0	0	77	2	0	0	1	0	0	0	2
38	1	2	294	0	0	1	11	438	7	22	2	0	44	0	0	2	1	215	1	0	0	2	2	0	79	1	0	0	0	1	0	1	5
39	0	5	424	0	0	0	31	187	6	7	3	0	72	0	0	0	0	214	0	0	0	12	2	1	140	0	5	0	1	2	0	0	2
40	0	1	377	0	0	0	27	144	0	5	2	0	20	0	0	0	1	271	0	0	0	4	1	0	225	0	12	0	0	0	0	12	0
41	0	2	455	0	1	0	74	156	2	11	2	0	48	0	0	1	0	141	0	0	0	8	0	0	185	0	22	0	0	0	1	1	0
42	0	1	276	0	0	0	61	136	3	7	1	0	32	0	1	0	1	251	0	0	0	1	2	0	284	0	7	0	0	0	0	3	0
43	0	4	638	0	0	1	40	171	2	6	1	0	8	0	0	0	0	88	0	0	0	11	0	0	99	0	0	0	0	0	0	0	0
44	0	0	510	0	0	0	38	113	4	5	0	0	3	0	0	0	0	227	0	0	0	4	2	1	164	0	0	0	0	0	1	0	0
45	0	2	414	1	0	1	77	70	2	7	0	0	55	0	0	0	0	108	0	0	0	2	1	0	292	0	10	0	0	1	0	8	1
46	0	2	399	0	0	0	31	162	3	5	2	0	27	0	2	0	0	292	0	0	0	5	0	0	105	0	0	0	0	0	1	1	0
47	0	1	416	0	0	0	31	124	1	4	1	0	122	0	0	1	2	187	0	0	0	9	0	1	123	0	1	0	0	0	0	0	2
48	0	1	441	0	1	0	52	155	1	4	2	0	40	0	2	0	2	166	0	0	1	5	1	0	139	1	1	1	0	0	0	0	1
49	0	4	394	0	0	0	77	209	1	10	2	0	37	0	1	0	0	163	0	0	0	2	1	1	83	0	0	2	0	0	0	0	2
50	0	1	509	0	0	0	46	125	3	6	1	1	25	0	0	0	0	101	0	0	0	13	0	0	152	0	3	0	0	0	0	0	0
51	0	4	511	0	0	0	20	265	4	17	1	1	4	0	0	0	0	110	0	1	0	1	0	0	32	0	0	0	0	0	0	0	0
52	0	1	230	0	1	0	51	95	3	4	0	0	94	0	1	1	0	352	0	0	0	6	0	0	117	0	17	1	0	1	0	1	0
53	0	4	466	0	0	0	88	87	2	1	0	1	4	0	0	0	0	130	0	0	0	1	0	2	186	0	4	0	0	1	0	0	0
54	0	2	503	1	1	1	80	90	1	7	0	0	44	0	0	0	0	71	0	0	0	15	1	0	137	2	1	1	0	0	1	2	0
55	0	6	298	194	0	0	19	69	4	6	1	0	2	0	153	0	2	1	0	0	0	0	0	0	3	2	0	175	0	0	20	0	0
56	1	1	376	0	0	0	30	251	2	15	1	0	17	1	4	2	0	126	0	1	0	1	0	2	95	0	15	1	0	5	0	2	2
57	0	3	404	0	0	0	57	138	1	6	1	0	13	0	0	0	0	197	0	0	0	0	4	0	99	0	8	0	0	0	1	2	0
58	0	4	444	0	0	0	30	203	1	21	2	0	31	0	0	2	0	115	0	0	1	4	1	0	71	0	1	0	0	0	0	0	0
59	0	0	507	0	1	0	73	85	0	3	0	0	7	0	0	0	1	107	0	0	0	8	1	0	137	0	0	0	0	0	0	0	0
60	0	3	455	0	1	0	68	124	2	6	0	0	42	0	0	0	0	64	0	0	0	14	0	0	133	0	2	1	0	0	0	0	0
61	0	1	431	0	0	0	67	63	0	5	0	0	58	0	0	1	1	128	0	0	0	9	2	0	142	1	0	0	0	0	1	0	0
62	0	4	459	0	1	0	70	62	1	2	0	0	11	0	1	0	1	69	0	0	0	6	0	0	212	0	3	2	0	0	0	1	0
63	0	0	328	0	0	0	50	98	3	6	2	0	16	3	0	0	2	143	0	0	0	1	2	1	206	0	18	0	1	1	1	19	0
64	0	1	398	1	0	0	58	158	2	8	0	0	2	0	0	0	0	206	0	0	0	4	0	0	64	0	1	0	0	0	0	0	0
65	0	2	106	0	0	0	4	459	7	20	2	0	8	0	0	0	1	246	0	0	0	1	0	0	29	0	0	0	0	0	0	16	2
66	0	0	421	1	0	1	54	107	1	9	1	0	35	0	1	0	0	88	0	0	0	5	5	2	164	1	7	0	0	0	0	1	2
67	0	2	374	0	0	0	37	150	2	16	2	0	5	0	0	0	0	127	0	0	0	4	0	0	133	0	11	0	1	1	0	1	0
68	0	2	107	0	0	0	16	637	0	0	8	0	10	0	1	0	0	38	0	0	0	0	0	0	46	0	8	0	0	2	0	0	0
69	0	1	411	0	0	0	18	142	4	7	1	0	35	1	0	0	0	139	0	0	0	10	0	0	109	0	2	1	0	0	0	0	0
70	26	0	260	0	0	0	72	48	4	5	0	0	0	53	275	0	0	4	0	0	0	0	0	0	0	94	0	1	6	0	0	0	0
71	0	0	380	0	0	0	40	156	4	9	0	0	31	0	0	1	0	167	0	0	0	2	1	0	56	0	0	1	0	0	0	1	0
72	0	1	337	2	4	0	61	101	0	12	0	0	25	0	0	1	1	130	0	1	0	4	2	0	153	1	0	1	0	1	0	2	0
73	0	1	305	0	0	0	25	162	0	13	3	0	33	0	0	2	0	202	0	0	0	1	2	0	67	0	0	0	0	0	0	0	5
74	0	2	378	0	0	0	61	176	5	8	1	0	11	1	1	0	0	103	0	0	1	5	0	0	87	0	2	1	0	0	0	0	0
75	0	3	221	0	0	0	30	380	0	1	1	0	15	0	0	0	0	119	0	0	0	1	0	0	36	0	1	1	0	0	0	1	0
76	0	1	201	1	0	1	8	124	2	15	2	0	6	0	128	1	2	17	1	2	2	2	3	0	2	2	80	197	0	11	3	0	2
77	0	0	166	1	0	0	73	102	3	3	2	0	130	0	0	2	0	151	0	1	0	11	0	0	166	0	2	0	0	0	0	1	2
78	1	1	304	1	0	3	25	104	3	2	0	2	35	1	1	5	0	184	0	1	3	6	3	2	112	1	1	2	1	1	3	6	0
79	0	0	360	0	0	0	52	159	2	10	3	0	17	0	1	0	0	120	0	0	0	3	0	0	80	0	8	1	1	0	0	1	1
80	0	0	232	0	0	0	51	148	1	13	0	0	39	1	1	0	0	204	0	0	0	6	1	0	100	0	5	1	0	1	0	1	0
81	0	0	254	0	0	0	21	204	1	13	1	0	11	0	0	0	0	233	0	0	0	4	0	0	71	0	2	1	0	0	0	0	0
82	0	3	358	1	0	1	95	35	1	2	0	0	0	0	12	7	38	9	0	0	14	1	0	0	1	227	0	1	0	2	0	1	0
83	0	0	376	0	1	1	22	116	0	6	1	0	7	0	0	1	2	133	1	0	1	1	1	0	92	0	9	0	0	3	0	2	0
84	0	0	321	0	0	0	47	65	0	0	0	0	22	0	0	0	0	157	0	0	0	4	1	0	166	0	3	1	0	1	0	3	0
85	1	0	308	1	0	0	73	134	1	5	2	0	18	0	2	1	1	58	0	0	0	8	0	0	173	0	0	0	0	1	0	1	1
86	0	6	385	1	0	1	32	135	6	5	1	0	31	0	0	0	1	95	0	0	0	10	0	1	66	0	1	0	0	0	0	0	0
87	0	3	406	0	0	1	53	55	2	1	1	0	6	0	0	0	0	87	0	0	0	5	3	0	139	0	9	0	0	0	0	0	0
88	0	1	215	0	0	0	23	135	3	21	1	0	36	0	4	2	0	215	0	0	0	0	0	0	91	0	0	2	0	0	0	0	3
89	0	1	257	0	1	0	47	63	0	7	1	0	33	0	0	0	0	202	0	0	0	3	0	0	115	0	5	2	0	0	0	2	2
90	0	1	380	2	1	0	75	54	2	4	2	0	10	0	1	0	0	78	0	0	0	3	0	0	103	0	6	0	0	1	1	0	0
91	0	2	313	0	0	1	48	128	2	6	0	0	7	0	0	1	0	74	0	0	0	3	1	0	121	0	0	0	0	0	0	4	3
92	0	0	60	0	0	0	12	0	534	1	0	0	0	0	0	0	1	78	0	0	0	0	6	0	18	1	0	0	0	0	1	0	0
93	1	1	286	0	0	1	41	53	1	1	1	1	37	0	0	1	0	140	0	1	0	12	1	0	116	0	8	1	0	1	0	0	0
94	0	0	142	0	0	0	11	0	0	413	0	0	19	0	0	0	0	67	0	0	0	1	24	0	14	0	0	0	0	0	0	0	1
95	0	0	339	0	0	0	34	114	0	8	1	0	6	0	1	0	0	156	0	0	0	0	0	0	43	0	1	0	0	0	0	0	0
96	0	1	237	0	0	1	24	285	0	11	2	0	10	0	0	0	0	92	0	0	0	6	0	0	38	1	0	0	0	1	0	1	1
97	0	1	294	0	0	0	64	50	1	2	0	0	8	0	0	1	0	104	0	0	0	5	0	0	187	0	4	0	0	0	0	0	2
98	0	1	329	2	0	1	21	117	8	6	2	0	22	0	0	0	0	77	0	2	0	2	3	0	102	0	9	1	1	0	0	2	0
99	0	1	296	0	0	0	52	103	0	2	0	0	15	0	0	1	0	78	0	0	0	6	1	0	144	0	6	0	0	1	0	2	0
100	0	2	318	0	0	0	28	122	2	10	2	0	39	0	0	2	0	97	0	0	0	1	0	0	54	1	1	0	0	0	0	1	0
101	0	0	2	0	0	27	559	75	0	1	0	0	1	0	0	0	1	3	0	0	1	0	0	0	3	1	1	0	1	1	0	0	0
102	0	2	175	0	0	0	37	185	2	16	0	0	15	0	0	1	0	88	0	0	0	2	0	0	119	0	25	0	0	0	0	0	1
103	0	0	198	2	0	1	16	113	0	8	1	0	49	0	0	2	1	202	0	0	0	2	0	0	62	0	6	3	0	0	0	0	2
104	0	0	246	1	0	0	37	94	0	5	2	0	20	0	0	0	0	120	0	0	0	0	0	0	128	0	15	0	0	2	0	1	0
105	0	5	307	0	0	0	31	193	3	5	1	0	25	0	0	0	0	38	0	0	0	3	0	0	67	0	1	0	0	0	0	0	0
106	0	0	255	0	0	0	46	73	2	6	0	0	9	0	0	0	1	137	0	0	0	2	0	0	136	0	9	1	0	0	0	2	0
107	0	2	243	0	1	0	75	88	0	4	1	0	15	0	0	0	1	73	0	0	0	5	0	2	125	0	33	0	0	0	0	0	1
108	0	2	240	0	0	0	29	133	0	6	0	0	30	0	0	0	0	133	0	0	0	4	0	0	66	0	9	0	0	0	0	0	0
109	0	1	269	2	0	0	56	105	2	4	0	0	17	1	0	0	0	99	0	0	0	11	2	0	90	0	1	0	0	1	0	0	0
110	0	0	133	0	0	0	37	371	1	5	0	0	4	0	0	0	0	40	0	0	0	0	0	0	59	0	0	0	0	0	0	0	0
111	0	0	202	3	0	0	33	99	0	7	0	1	54	0	0	1	0	97	0	0	0	6	2	0	133	0	3	0	0	0	0	2	1
112	0	0	200	0	0	0	27	109	0	9	0	0	16	0	0	0	0	171	0	0	0	1	0	1	95	0	7	0	0	0	2	2	0
113	0	0	96	0	0	0	16	146	0	9	0	0	131	0	0	0	0	226	0	0	0	6	1	0	23	0	1	0	1	0	0	1	0
114	0	4	261	0	0	0	38	125	0	5	0	0	56	0	1	0	0	50	0	0	0	3	0	0	83	0	7	0	0	0	0	1	0
115	0	2	322	0	0	0	49	54	0	2	0	0	11	0	0	0	0	63	0	0	0	3	0	0	104	0	6	0	0	1	0	0	0
116	1	0	10	0	0	5	458	96	0	1	1	0	0	4	2	1	7	14	1	0	0	1	0	0	2	0	0	1	0	0	0	0	0
117	0	0	175	1	0	1	29	57	2	4	2	0	15	0	1	0	0	181	0	0	0	1	0	0	139	0	16	1	0	0	0	0	0
118	0	1	267	0	0	0	43	75	0	6	0	0	4	0	0	2	0	84	0	0	0	1	1	1	99	0	18	0	0	1	1	2	0
119	0	2	316	0	0	0	45	65	0	5	0	0	7	0	0	1	0	73	0	0	0	5	1	0	90	0	2	0	0	0	2	0	0
120	0	0	238	0	0	0	27	152	1	8	1	0	27	0	0	0	0	121	0	0	0	1	1	0	26	0	3	1	0	0	0	1	0
121	0	3	237	0	0	0	40	67	2	3	0	0	36	0	0	0	0	170	0	0	0	4	0	0	49	0	1	0	0	0	1	0	0
122	0	0	171	0	0	0	76	36	1	21	0	0	8	9	0	28	27	53	0	0	18	0	0	0	5	124	3	0	0	0	0	7	6
123	0	0	170	0	0	0	12	199	2	10	2	0	19	0	1	1	0	95	0	0	0	0	0	0	75	1	1	0	0	1	0	2	3
124	0	1	315	0	0	0	23	116	4	3	1	0	1	0	2	0	1	12	0	0	0	1	1	0	91	0	27	1	0	0	0	0	0
125	0	2	293	0	0	1	28	101	0	1	2	0	14	0	1	0	2	100	0	0	0	3	2	0	36	0	0	0	0	0	0	0	0
126	0	0	115	0	0	0	58	63	1	2	2	0	9	0	0	0	1	260	0	0	0	2	1	0	59	0	1	0	0	0	0	0	1
127	0	1	278	0	0	0	20	97	2	1	0	0	22	0	0	0	0	82	0	0	0	5	0	0	51	0	0	1	0	0	0	0	0
128	0	0	252	0	0	0	34	78	0	6	0	0	14	0	0	0	0	68	0	0	0	4	0	0	103	0	4	0	0	1	0	0	0
129	0	1	319	0	0	0	15	65	0	4	0	0	1	0	0	0	0	83	0	0	0	3	1	1	83	0	0	0	0	1	0	0	0
130	0	1	289	0	0	0	22	78	0	0	0	0	17	0	0	0	1	96	0	0	0	2	2	0	64	1	0	0	0	1	0	0	0
131	0	1	244	0	0	0	30	132	1	5	1	0	8	0	0	0	0	88	0	0	0	2	0	0	49	1	0	0	0	0	0	0	0
132	0	2	169	0	0	0	45	33	0	31	0	0	11	0	1	0	1	87	0	0	0	0	3	0	170	0	3	0	0	0	0	1	0
133	0	1	225	3	0	0	39	58	1	6	0	0	8	0	2	2	1	49	0	1	0	2	1	2	125	0	4	1	0	3	2	1	2
134	0	0	198	0	0	0	41	37	0	1	1	0	33	0	0	0	0	98	0	0	0	3	0	0	108	1	9	0	0	0	0	0	0
135	0	2	213	0	0	1	56	67	2	4	0	0	33	0	0	0	0	54	0	1	0	6	4	3	80	1	1	1	0	1	1	0	0
136	0	2	282	0	0	0	29	66	0	1	0	0	3	0	0	0	0	71	1	0	0	7	2	0	57	0	0	1	0	0	1	1	1
137	0	0	225	0	0	0	41	111	1	9	0	0	41	3	0	0	7	41	0	1	0	1	0	1	30	8	0	0	0	2	0	0	1
138	0	0	3	0	0	8	401	67	0	3	0	0	0	0	0	0	0	1	0	0	0	0	0	0	1	1	0	0	2	0	0	0	0
139	0	0	147	0	0	0	26	170	0	4	1	0	13	0	0	2	0	66	0	0	0	4	0	0	51	0	0	1	0	0	0	0	0
140	0	0	2	0	0	5	275	198	0	0	1	1	1	1	0	1	0	3	0	0	0	3	2	0	0	1	0	1	0	0	0	0	0
141	0	0	152	0	0	0	5	57	1	8	2	0	29	0	1	1	0	203	0	0	0	1	4	1	25	0	0	0	0	0	0	1	0
142	0	0	154	0	0	0	20	51	1	1	0	0	20	0	0	0	0	130	0	0	0	3	1	0	77	0	3	0	0	0	0	2	0
143	0	1	212	0	0	1	31	49	0	3	0	0	30	0	0	1	8	42	0	0	1	3	2	0	69	0	2	0	0	0	0	0	3
144	0	0	209	0	0	0	41	54	0	3	0	0	9	1	0	0	0	45	0	0	0	1	0	0	64	0	0	0	0	0	0	1	0
145	0	1	125	0	0	0	6	67	1	4	0	0	28	0	0	3	1	141	0	0	0	4	1	0	28	0	0	0	1	0	0	0	0
146	0	0	3	2	0	4	248	87	2	0	1	0	0	1	12	0	49	0	0	0	7	1	0	0	0	0	0	2	0	0	0	2	0
147	1	2	102	0	0	1	31	36	0	5	1	0	20	0	1	0	0	105	0	0	0	2	0	1	88	0	13	0	0	1	0	1	0
148	0	0	108	0	0	0	7	41	0	7	1	0	47	0	0	0	1	171	0	0	0	0	0	0	20	0	3	0	0	0	0	0	1
149	0	2	166	0	0	0	57	27	0	3	0	0	19	0	0	0	0	45	0	0	0	6	0	1	81	1	7	0	1	0	0	0	0
150	0	0	143	1	0	0	19	50	1	5	1	0	12	0	0	0	0	121	0	0	0	2	0	0	52	0	4	0	0	0	0	0	0
151	0	1	114	0	0	0	23	134	2	4	2	0	10	1	0	0	0	59	0	0	0	3	0	1	44	0	1	0	0	0	0	1	0
152	0	0	84	1	0	1	1	218	1	17	5	0	0	0	0	0	0	47	0	0	0	2	0	0	24	0	0	0	0	0	0	1	0
153	0	0	112	0	0	1	3	72	2	3	2	0	10	0	0	0	0	149	0	0	0	0	0	0	35	0	9	0	0	0	0	0	0
154	0	0	177	1	0	0	23	71	1	3	1	0	17	0	0	1	0	37	0	0	0	3	0	0	61	1	4	0	0	1	0	0	0
155	0	0	180	0	0	0	49	38	0	2	0	1	11	0	3	3	1	29	0	0	0	9	0	0	65	0	7	1	0	2	0	0	1
156	0	3	170	0	0	0	17	33	1	4	0	0	7	0	0	0	0	58	0	0	0	4	0	1	87	0	5	0	0	0	0	3	0
157	0	0	36	0	0	0	26	146	4	9	1	0	9	0	0	0	0	75	0	0	0	3	0	0	29	0	8	1	0	0	0	0	2
158	1	0	178	0	0	0	21	39	1	1	1	0	12	0	0	0	0	53	0	0	0	1	0	0	25	0	0	0	0	0	0	0	0
159	0	1	158	0	0	0	17	35	1	0	0	0	2	0	0	1	0	26	0	0	0	0	0	0	85	0	1	0	0	0	0	0	0
160	0	0	73	0	1	0	10	140	0	1	1	0	7	0	0	0	0	47	0	0	0	3	0	0	27	0	1	0	0	1	0	0	1
161	1	1	112	0	0	0	9	53	2	3	1	0	3	0	0	0	0	83	0	0	0	2	1	0	35	0	0	1	0	0	0	1	1
162	0	0	122	0	0	0	11	34	1	6	0	1	11	0	0	0	0	66	0	0	1	2	0	1	29	0	2	0	0	0	1	0	0
163	0	1	1	0	0	6	173	91	0	0	0	0	1	0	0	1	0	8	0	0	0	0	0	0	1	0	0	0	0	0	0	0	0
164	0	1	62	0	0	0	19	19	2	3	0	0	22	2	1	1	0	78	1	0	0	8	0	1	49	3	5	0	0	1	0	2	0
165	0	0	143	0	0	0	7	41	0	1	0	0	3	0	0	1	0	44	0	0	0	0	0	0	17	0	1	0	0	0	0	0	0
166	0	1	113	0	0	0	14	37	0	4	0	0	3	0	0	0	1	51	0	0	0	2	0	0	31	1	0	0	0	0	0	0	0
167	0	0	18	0	0	1	2	1	0	0	107	0	0	55	1	1	1	1	0	0	10	1	2	3	0	36	3	0	0	2	0	0	1
168	0	0	91	0	0	0	26	32	0	0	0	0	12	0	0	0	0	38	0	0	0	7	0	1	26	0	2	1	0	0	0	0	0
169	0	0	98	1	1	0	23	17	0	2	0	0	19	1	0	0	0	45	0	0	0	2	0	0	36	0	2	1	0	1	0	0	0
170	0	0	88	0	0	0	19	25	0	1	0	0	7	0	0	0	0	42	0	0	0	2	1	0	31	0	5	0	0	0	0	0	0
171	0	0	73	0	0	0	11	6	0	0	0	0	8	0	0	0	0	27	0	0	0	2	0	0	23	0	1	0	0	0	1	0	0
172	0	0	65	0	0	0	17	15	0	0	0	0	9	0	0	0	0	14	0	0	0	1	0	1	26	0	0	0	0	0	0	0	0
173	0	0	25	0	0	1	4	21	2	0	1	0	9	0	0	0	0	30	0	0	0	4	1	0	33	0	3	0	0	0	0	0	0
174	2	0	5	0	0	0	2	0	0	102	0	0	0	0	5	0	0	1	0	0	0	0	0	0	0	0	4	11	1	0	0	0	0
175	1	1	2	1	1	1	4	0	0	0	0	3	6	7	0	9	8	3	3	5	2	0	1	3	2	3	1	8	1	5	2	6	4
176	0	0	11	0	0	0	0	1	0	78	0	0	0	0	5	0	0	0	0	0	0	0	0	0	1	0	1	6	0	0	0	0	0
177	0	0	37	0	0	0	11	8	0	1	0	0	4	0	0	0	0	14	0	0	0	1	0	0	21	0	1	0	0	0	0	0	0
178	0	0	11	0	0	0	0	1	0	58	0	0	2	0	0	0	0	5	0	0	0	0	3	0	1	0	0	0	0	0	0	0	0
179	0	0	9	0	0	0	0	1	0	49	0	0	0	0	5	0	0	2	0	0	0	0	0	0	2	0	0	5	0	0	0	0	0
180	2	0	6	0	0	0	3	0	0	37	0	0	0	0	2	0	0	0	0	0	0	0	0	0	0	0	2	7	0	0	0	0	0
181	0	0	3	0	0	0	0	0	0	43	0	0	0	0	1	0	0	0	0	0	0	0	0	0	0	0	5	7	0	1	0	0	0
182	0	1	0	1	0	0	0	0	0	41	0	0	0	0	2	0	0	0	0	0	0	0	0	0	0	0	0	2	0	0	0	0	0
183	0	0	7	0	0	0	3	23	0	2	0	0	0	0	0	0	0	6	0	0	0	0	0	0	3	0	0	0	0	0	0	0	0
184	0	0	3	0	0	0	0	0	0	34	0	0	0	0	1	0	0	0	0	0	0	0	0	0	0	0	2	5	0	0	0	0	0
185	0	0	16	0	0	0	5	4	0	1	0	0	1	0	0	0	0	2	0	0	0	0	0	0	9	0	2	0	0	0	0	0	0
186	0	0	14	0	0	0	0	6	0	0	0	0	4	0	0	0	0	9	0	0	0	0	0	0	8	0	0	0	0	0	0	0	0
187	0	0	12	10	0	0	0	3	0	0	0	0	0	0	3	0	0	0	0	0	0	0	0	0	0	0	0	9	0	0	0	0	0
188	0	0	4	0	0	0	1	1	0	24	0	0	0	0	0	0	0	3	0	0	0	0	0	0	2	0	0	2	0	0	0	0	0
189	0	0	6	0	0	0	1	7	1	0	0	0	0	0	6	0	0	0	0	0	0	0	0	0	0	0	0	11	0	0	0	0	0
190	0	0	18	0	0	0	0	4	0	0	0	0	6	0	0	0	0	5	0	0	0	0	0	0	0	0	0	0	0	0	0	0	0
191	0	0	2	0	0	0	0	0	0	26	0	0	0	0	0	0	0	1	0	0	0	0	0	0	0	0	2	5	0	0	0	0	0
192	0	0	3	0	0	1	5	4	0	6	0	0	3	0	0	0	0	4	0	0	0	1	0	0	5	0	0	0	0	0	0	0	0
193	1	0	0	0	0	0	1	1	0	0	0	0	2	0	1	1	2	1	0	0	2	0	0	2	1	0	0	6	0	1	0	2	2
194	0	0	6	0	0	0	0	0	2	17	1	0	0	0	2	0	0	1	0	0	0	0	0	0	1	0	0	2	0	0	0	0	0
195	0	0	0	0	0	0	1	0	0	0	0	0	0	0	0	0	0	0	0	0	0	1	0	0	0	0	0	0	28	0	0	0	0
196	0	0	1	0	0	0	1	0	0	18	0	0	0	0	0	0	0	0	0	0	0	0	0	0	0	0	1	4	0	0	0	0	0
197	0	0	7	0	0	0	0	2	0	14	0	0	0	1	0	0	0	0	0	0	0	0	0	0	0	0	0	1	0	0	0	0	0
198	0	0	2	0	0	0	0	0	0	21	0	0	0	0	1	0	0	0	0	0	0	0	0	0	0	0	1	3	0	0	0	0	0
199	0	0	3	0	0	0	0	0	4	8	0	0	0	0	4	0	0	1	0	0	1	0	0	0	2	0	2	1	0	0	0	0	0
200	0	0	169	36	0	1	72	1	3	1704	0	1	0	68	2	7	0	328	0	3	78	4	3	4	0	11	0	1	0	1	1	0	0
201	25	4	170	0	0	0	23	0	0	1876	0	0	0	0	0	0	0	4	0	0	0	0	0	0	1	0	0	103	0	0	0	1	0
202	35	67	56	28	33	51	59	10	0	8	0	29	160	51	45	75	71	140	58	38	84	54	71	42	48	51	55	147	45	59	69	131	49
203	0	0	73	0	0	1	54	0	0	1423	0	0	21	0	0	0	0	104	0	0	0	0	88	1	22	0	0	1	0	0	0	3	0
204	0	4	105	49	0	0	6	0	0	570	0	0	0	0	81	0	0	1	0	0	0	0	0	0	0	0	0	348	0	0	1	0	0
205	0	0	94	0	0	0	179	0	0	615	0	0	11	0	0	0	8	12	0	1	2	0	5	0	19	0	0	0	0	0	0	0	0
206	0	6	203	148	0	0	45	79	2	3	0	0	0	0	195	1	1	0	0	0	0	0	0	0	0	0	0	167	0	0	0	4	0
207	0	5	192	78	0	0	82	41	0	3	0	0	0	0	138	0	0	0	0	0	0	0	0	0	0	0	0	188	0	0	0	0	0
208	0	0	57	0	2	0	33	1	0	514	0	0	10	0	0	1	3	24	0	0	0	0	18	0	43	0	0	1	0	0	0	0	1
209	0	2	156	0	1	1	17	43	2	2	1	0	1	0	170	0	0	2	0	0	0	0	1	0	0	0	182	111	0	3	1	0	0
210	0	1	225	0	0	0	8	212	6	13	1	0	37	0	0	0	0	113	0	0	0	1	0	0	45	0	3	1	0	0	0	0	0
211	0	1	50	0	0	0	24	199	0	2	2	0	4	1	0	1	0	228	0	0	1	0	0	1	54	0	29	1	0	1	0	32	1
212	0	0	244	0	1	0	33	63	0	5	1	0	25	0	1	0	3	64	0	0	0	2	0	1	117	0	4	0	0	1	0	6	2
213	0	1	149	0	0	0	10	139	2	10	0	0	34	0	0	1	0	172	0	0	0	3	0	0	29	0	1	1	0	0	0	1	1
214	0	1	153	0	0	0	20	57	2	1	0	0	29	0	0	1	0	178	0	0	0	2	0	0	63	0	0	0	0	0	0	0	0
215	0	0	81	0	0	0	8	130	0	4	1	0	57	0	0	0	0	160	0	0	0	4	0	0	26	0	0	0	0	0	0	0	0
216	0	1	242	0	0	0	18	95	0	1	1	0	12	0	0	1	0	39	0	0	0	3	0	0	41	0	1	0	0	0	0	0	0
217	0	1	184	0	0	0	27	53	0	1	0	1	5	0	0	0	0	42	0	0	0	1	0	0	131	0	1	0	0	3	0	0	0
218	0	1	210	0	1	0	33	54	2	3	3	0	18	0	0	0	0	62	0	0	0	5	0	1	51	0	0	0	0	0	0	0	4
219	0	0	224	1	0	0	22	42	0	0	0	1	1	0	0	0	0	55	0	0	0	4	0	0	99	0	4	0	0	0	0	0	0
220	0	0	64	0	0	0	10	0	0	241	0	0	17	0	1	0	2	54	0	0	0	0	19	0	7	0	0	0	0	0	0	0	0
221	19	0	171	0	0	0	37	58	1	3	1	0	0	54	0	0	1	0	0	0	0	0	0	0	0	46	23	0	4	1	0	0	0
222	1	1	185	1	0	0	31	42	0	0	1	0	8	0	0	0	0	30	0	0	0	6	0	0	107	0	2	0	0	0	0	1	0
223	0	0	149	0	0	0	20	32	0	1	0	0	20	0	0	0	0	123	0	0	0	3	0	0	45	0	5	1	0	0	0	0	0
224	0	0	182	0	0	0	24	74	0	1	3	0	10	0	0	0	1	48	0	0	0	3	1	0	52	0	2	0	0	0	1	0	1
225	0	0	170	0	1	0	20	70	0	3	1	0	8	0	0	1	0	50	0	0	0	1	0	0	65	0	0	0	0	0	0	1	0
226	0	1	96	1	0	0	38	36	0	2	2	0	24	0	0	1	0	119	0	0	0	2	0	0	71	0	0	0	0	0	1	1	0
227	0	0	173	0	0	0	28	73	1	5	1	0	9	0	0	1	0	55	0	0	0	5	0	0	39	0	0	0	0	2	0	0	0
228	0	1	144	0	0	0	12	30	0	1	0	0	5	0	1	0	0	127	0	0	0	0	0	0	60	0	0	0	0	0	0	0	0
229	0	0	139	0	0	0	13	51	1	1	2	1	29	0	1	0	0	77	0	0	0	3	0	0	61	0	1	0	0	0	0	1	0
230	1	1	150	0	0	0	27	53	1	4	0	0	21	0	0	0	0	41	0	0	0	1	0	0	73	0	4	1	0	0	0	0	1
231	0	1	219	0	0	0	19	26	3	4	0	0	12	0	0	0	0	37	0	0	0	3	0	2	52	0	0	1	0	0	0	0	1
232	0	1	190	0	0	0	43	33	0	4	0	0	2	0	0	0	0	32	0	0	0	1	1	0	58	0	2	0	0	0	0	0	4
233	0	0	183	0	0	0	28	25	0	1	1	0	7	0	0	0	0	37	0	0	0	5	1	0	84	0	2	0	0	0	0	0	0
234	0	0	151	0	0	0	17	84	2	3	0	0	8	0	0	0	0	59	0	0	0	1	0	0	24	0	9	0	0	0	0	3	0
235	0	0	165	0	0	0	26	50	1	2	0	0	18	0	0	0	0	32	0	0	1	1	1	0	63	0	0	0	0	0	0	0	0
236	1	0	147	0	0	0	6	96	1	6	1	0	2	0	0	0	0	76	0	0	0	0	1	0	28	0	0	0	0	0	0	0	0
237	0	0	152	0	0	0	22	37	0	1	0	0	27	0	0	1	0	52	0	0	0	1	1	0	53	0	3	0	0	0	0	0	0
238	0	2	171	0	0	0	24	58	1	2	2	0	8	0	0	0	0	20	0	0	0	1	0	0	57	0	3	0	0	0	0	0	0
239	0	0	153	0	0	0	26	38	1	0	0	0	21	0	0	0	0	50	0	0	0	2	0	0	55	0	0	0	0	1	0	0	1
240	0	2	95	0	0	1	6	49	0	8	0	0	21	0	0	1	1	117	0	0	0	3	0	2	34	0	1	0	0	0	0	0	0
241	0	3	162	0	0	0	29	39	1	0	0	0	8	0	0	0	0	45	0	0	0	0	0	0	53	0	2	0	0	0	0	0	0
242	0	1	125	0	0	0	15	56	1	2	0	0	3	0	0	0	0	66	0	0	0	1	0	0	62	0	0	0	0	0	0	1	0
243	0	2	139	0	0	0	25	48	0	3	0	0	5	0	0	0	0	58	0	0	0	4	1	0	47	0	0	0	0	0	0	0	0
244	0	1	132	0	0	0	20	41	2	2	0	0	10	0	0	0	0	68	0	0	0	1	0	0	47	0	14	0	0	0	0	0	0
245	0	1	157	0	0	0	33	15	0	0	0	0	4	0	0	0	0	13	0	0	0	13	0	0	89	1	0	0	0	0	0	0	0
246	1	0	127	0	0	0	8	39	3	2	0	0	8	0	0	0	0	61	0	0	0	1	1	0	72	0	4	0	0	0	0	0	1
247	0	1	135	0	0	0	23	34	0	20	0	0	9	0	0	0	0	41	0	0	0	0	0	0	52	0	4	0	0	0	0	0	0
248	0	0	135	0	0	0	4	42	0	3	0	0	11	0	0	0	0	73	0	0	0	1	2	0	42	0	0	0	0	1	0	0	0
249	0	0	106	0	0	0	6	68	1	9	0	0	17	0	0	0	0	73	0	0	0	2	0	0	23	0	6	0	0	0	0	1	0
250	0	1	98	0	0	0	14	18	0	0	0	0	14	0	0	0	0	100	0	0	0	2	0	0	63	0	1	0	0	0	0	1	0
251	0	0	151	0	0	0	23	27	1	4	0	0	13	0	0	0	0	45	0	0	0	3	1	0	31	0	3	0	0	0	0	0	1
252	0	0	150	0	0	0	22	32	0	4	0	0	6	0	0	0	0	41	0	0	0	0	1	0	38	0	3	0	0	0	0	0	0
253	0	0	96	1	0	0	19	55	1	4	0	0	15	0	0	1	1	43	0	0	1	2	1	0	53	1	2	0	0	0	0	2	0
254	0	0	89	0	0	0	17	44	0	4	1	0	9	0	0	0	0	72	0	0	0	4	0	0	50	0	0	0	0	0	0	0	0
255	0	1	143	0	0	0	7	75	1	10	0	0	11	0	0	0	0	13	0	0	0	1	1	0	28	0	0	0	0	0	0	0	0
256	0	1	119	0	0	0	7	45	0	1	0	0	5	0	0	0	0	78	0	0	0	0	0	0	27	0	0	0	0	0	0	0	0
257	0	0	87	0	0	0	15	89	1	4	0	0	0	0	0	0	0	59	0	0	0	1	0	0	21	0	1	0	0	1	0	0	0
258	0	1	109	0	0	0	11	70	1	5	0	0	4	0	0	0	0	35	0	0	0	0	0	0	34	0	2	0	1	0	0	0	0
259	0	0	124	0	0	0	10	37	0	1	0	0	15	0	0	0	0	45	1	0	0	2	0	0	28	0	5	0	0	0	0	0	0
260	0	1	106	0	0	0	19	37	2	5	0	0	8	0	0	0	0	40	0	0	0	1	0	0	46	0	1	0	0	0	0	0	1
261	0	0	32	0	0	0	9	15	0	2	0	0	16	0	0	0	1	145	0	0	0	0	0	0	34	0	3	0	0	0	0	3	0
262	0	0	81	0	0	0	20	33	0	3	0	0	31	0	0	0	0	42	0	1	0	0	0	1	52	0	1	0	0	1	0	0	1
263	0	1	125	0	0	0	22	14	0	1	0	0	4	0	0	0	0	35	0	0	0	0	0	0	56	0	1	1	0	0	0	0	1
264	0	1	129	0	0	0	36	18	0	1	0	0	7	0	0	1	0	14	0	0	0	3	1	0	49	0	3	1	0	0	0	0	0
265	0	0	102	0	0	0	12	35	0	2	1	0	6	0	0	0	0	53	0	0	0	4	0	0	42	0	0	0	0	0	0	0	1
266	0	0	2	0	0	7	202	45	0	1	0	0	1	0	1	0	0	1	0	0	0	1	0	0	0	0	0	0	0	0	0	0	0
267	0	0	100	1	1	0	10	37	0	1	1	0	6	0	0	0	0	48	0	0	0	2	0	0	51	0	2	0	0	0	0	0	0
268	0	2	123	0	0	0	11	47	0	0	0	0	4	0	0	1	0	24	0	0	1	2	0	0	34	0	1	0	0	0	0	0	0
269	0	0	51	0	0	0	8	39	1	5	0	0	44	0	0	0	0	63	0	0	1	9	0	0	32	0	0	0	0	0	0	0	0
270	0	0	101	0	1	0	14	35	0	1	0	0	10	0	0	0	0	20	0	0	0	1	0	0	48	0	9	0	0	0	0	1	0
271	0	1	101	0	0	0	17	52	0	2	0	0	12	0	0	0	0	32	0	0	0	2	0	0	27	0	0	0	0	0	0	0	0
272	0	1	58	0	0	0	9	97	0	5	0	0	8	0	0	0	0	64	0	0	0	0	0	0	9	0	0	0	0	0	0	0	0
273	0	0	107	0	0	0	25	23	0	1	0	0	5	0	0	0	0	40	0	0	0	1	0	0	34	0	2	0	0	0	0	0	0
274	0	0	101	0	0	0	19	33	0	2	0	0	11	0	0	0	0	32	0	0	0	2	2	0	40	0	3	0	0	1	0	1	0
275	0	1	78	0	0	0	43	28	0	0	0	0	4	0	0	0	0	16	0	0	0	1	0	0	61	0	6	0	0	0	0	0	0
276	0	0	124	0	0	1	15	34	2	1	0	0	6	0	0	0	0	38	0	0	0	1	0	0	17	0	1	0	0	0	0	0	0
277	0	1	88	0	0	0	19	63	1	5	0	0	5	0	0	1	0	30	0	0	0	0	0	0	22	0	2	0	0	0	0	0	0
278	0	0	89	0	0	0	25	15	0	2	0	0	5	0	0	1	0	42	0	1	1	1	0	0	42	1	2	0	0	2	0	1	1
279	0	0	81	0	0	0	13	40	0	1	1	0	12	0	0	0	0	61	0	0	0	1	0	0	27	0	1	0	0	0	0	0	1
280	0	1	130	0	0	0	13	23	0	2	0	0	3	0	0	0	2	21	0	0	0	0	0	0	42	0	4	0	0	0	1	0	0
281	0	0	38	1	0	0	1	100	2	4	1	1	5	0	0	0	1	49	0	0	0	0	0	1	26	0	1	0	0	0	0	0	0
282	0	1	75	0	0	0	2	51	0	6	1	0	14	0	0	1	0	65	0	0	0	1	0	0	14	0	1	0	0	0	0	0	0
283	0	0	73	0	0	0	6	70	1	3	0	0	4	0	1	0	1	61	0	0	0	0	0	0	9	0	0	0	0	0	0	2	0
284	0	0	125	0	0	0	21	20	0	2	0	0	0	0	0	0	0	13	0	0	0	2	0	0	48	0	1	0	0	0	0	0	0
285	0	0	90	0	0	0	12	40	0	0	0	0	5	0	0	0	0	48	0	0	0	1	0	0	31	1	0	0	0	0	0	0	1
286	0	0	60	0	0	0	14	47	0	3	0	0	5	0	0	2	0	54	0	0	0	1	1	1	32	0	6	0	0	0	0	2	1
287	0	0	124	0	0	0	17	33	0	1	0	0	2	0	0	0	0	25	0	0	0	0	0	0	22	0	2	1	0	0	0	0	0
288	0	0	113	0	0	0	9	29	0	3	0	0	4	0	0	0	1	30	0	0	0	2	0	0	24	0	0	0	0	0	0	0	0
289	0	0	99	0	0	0	15	30	1	1	0	0	4	0	0	0	0	34	0	0	0	4	0	1	24	0	3	0	0	0	0	0	0
290	0	0	81	0	0	0	12	27	0	1	0	0	3	0	0	0	0	59	0	0	0	0	0	0	18	0	6	0	0	0	0	0	1
291	0	0	64	0	0	0	10	96	0	6	2	0	0	0	0	0	0	24	0	0	0	0	0	0	11	0	0	0	0	0	0	0	0
292	0	1	74	0	0	0	4	19	0	1	0	0	15	0	0	0	0	82	0	0	0	0	0	0	22	0	0	0	0	0	0	2	0
293	0	0	59	1	0	0	7	55	2	8	2	0	8	0	0	1	0	47	0	0	2	1	0	0	9	0	2	1	0	1	0	0	0
294	0	0	78	0	0	0	15	23	0	2	0	0	13	0	0	0	0	39	0	0	0	1	1	1	27	0	2	0	0	0	0	0	1
295	0	1	107	0	0	0	11	33	0	0	1	0	4	0	0	0	0	10	0	0	0	2	0	0	39	0	0	1	0	0	0	0	0
296	0	0	103	0	0	0	7	23	0	2	0	0	3	0	0	0	0	38	0	0	0	2	0	0	26	0	0	0	0	0	0	1	0
297	0	1	37	0	0	0	11	30	1	2	0	0	20	0	0	0	0	63	0	0	0	0	0	0	28	0	6	0	0	0	0	5	0
298	0	0	107	0	0	0	5	21	0	1	1	0	2	0	0	0	0	19	0	0	0	2	0	0	45	0	0	0	0	0	0	0	0
299	0	0	109	0	0	0	12	21	2	3	0	0	5	0	0	0	0	18	0	0	0	1	0	0	30	0	0	0	0	0	0	1	0
300	0	1	71	0	0	0	7	47	0	0	0	0	13	0	0	0	0	29	0	0	0	1	0	0	27	0	1	0	0	0	0	0	0
301	0	0	70	0	1	0	10	34	0	4	0	0	15	0	0	0	1	32	1	0	0	1	0	0	28	0	2	0	0	0	0	0	1
302	0	0	67	0	0	0	18	40	0	0	0	0	1	0	0	0	0	25	0	0	0	0	0	0	36	0	4	0	0	1	0	1	0
303	0	0	55	0	0	0	14	31	5	1	0	0	16	0	0	0	0	48	0	0	0	1	0	0	22	0	0	0	0	0	0	0	0
304	0	0	62	0	0	0	14	27	0	2	0	0	21	0	0	0	0	34	0	0	0	1	0	0	25	0	2	0	0	0	0	0	0
305	0	0	67	0	0	0	12	15	1	2	0	1	9	0	0	0	0	51	0	0	0	0	1	0	33	0	0	0	0	0	0	0	0
306	0	0	81	0	0	0	8	37	2	2	1	0	6	0	0	0	0	38	0	0	0	1	0	0	13	0	0	0	0	0	0	0	0
307	0	0	80	0	0	0	16	22	0	2	0	0	3	0	0	0	0	31	0	0	0	1	0	0	30	0	0	0	0	0	0	0	1
308	0	0	0	1	0	15	147	22	0	0	0	0	1	0	0	0	1	1	0	0	0	0	0	0	0	0	0	0	0	1	0	0	1
309	0	0	85	0	0	0	2	13	0	1	0	0	1	0	0	0	0	12	0	0	0	0	0	0	56	0	14	0	0	0	0	0	0
310	0	0	73	0	0	0	7	10	1	0	1	0	14	0	0	0	0	31	0	0	0	1	1	1	33	0	7	0	0	2	0	0	0
311	0	0	102	0	0	0	6	15	0	1	0	0	27	0	0	0	0	22	0	0	0	1	0	0	7	0	0	0	0	0	0	0	0
312	0	0	80	0	0	0	19	26	0	3	0	0	6	0	0	0	0	30	0	0	0	0	0	0	17	0	0	0	0	0	0	0	0
313	0	0	82	0	0	0	15	41	0	1	0	0	7	0	0	0	0	23	0	0	0	1	0	0	2	0	1	1	0	0	0	0	0
314	0	0	80	0	0	0	14	36	0	3	0	0	9	0	0	0	0	9	0	0	0	2	0	0	14	0	5	0	0	0	0	0	0
315	0	1	59	0	0	0	7	38	0	1	0	0	6	0	0	0	0	40	0	0	0	3	0	0	23	0	0	0	0	0	0	0	0
316	0	0	61	0	0	0	7	39	0	3	0	0	1	0	0	0	0	43	0	0	0	0	0	0	18	0	0	0	0	0	0	1	0
317	0	0	65	3	0	0	4	12	1	0	0	0	10	0	1	0	0	48	0	0	0	1	0	0	15	0	3	1	0	0	0	0	0
318	0	0	100	0	1	0	6	8	1	1	0	0	0	0	0	0	0	9	0	0	0	0	1	0	35	0	1	0	0	0	0	0	0
319	0	0	69	0	0	0	8	10	0	1	0	0	27	0	0	0	0	13	0	0	0	3	0	0	24	0	0	0	0	0	0	0	1
320	0	0	60	0	0	0	6	25	0	0	0	0	7	0	0	3	0	37	0	0	0	1	1	0	18	0	0	0	0	0	0	0	0
321	0	0	60	0	0	0	16	21	1	5	0	0	4	0	0	0	0	19	0	0	0	0	0	0	34	0	1	0	0	0	0	0	0
322	0	0	62	0	0	0	11	18	1	2	0	0	2	0	0	0	0	22	0	0	0	2	2	0	31	0	7	0	0	0	0	0	0
323	0	0	73	0	0	0	1	17	0	0	0	0	9	0	1	0	0	29	0	0	0	1	0	0	25	0	0	0	0	1	0	0	2
324	0	0	73	0	1	0	10	23	0	0	0	0	3	0	0	0	0	17	0	0	0	1	1	0	31	0	1	0	0	0	0	0	1
325	0	0	40	0	0	0	20	12	0	1	0	1	10	0	0	1	0	25	0	0	0	1	2	1	36	0	1	0	0	0	0	0	3
326	0	0	37	0	0	0	20	10	0	0	0	0	17	0	0	0	0	38	0	0	0	2	0	0	17	0	6	0	0	0	0	0	1
327	0	0	57	0	0	0	8	13	0	1	0	0	19	0	0	1	0	26	0	0	1	2	1	0	22	0	1	0	0	0	0	0	0
328	0	0	73	0	0	0	10	24	0	2	1	0	7	0	0	0	0	26	0	0	0	1	0	0	6	0	1	0	0	0	0	0	0
329	0	1	65	0	0	0	3	37	0	3	0	0	4	0	0	0	0	18	0	0	0	0	0	0	19	0	0	0	0	0	0	0	0
330	1	0	48	0	0	0	24	11	1	0	0	0	8	0	1	0	1	16	0	0	0	0	0	0	30	0	7	0	0	0	0	0	0
331	0	1	51	0	1	0	6	14	0	0	0	0	3	0	0	0	0	57	0	0	0	1	0	0	13	0	4	0	0	0	0	0	0
332	0	0	53	1	0	0	6	19	0	1	0	0	18	0	0	0	0	17	0	0	0	0	0	1	24	0	1	0	0	0	0	0	1
333	0	0	43	0	0	0	8	17	0	1	0	0	0	0	0	0	0	26	0	0	0	0	1	0	38	0	9	0	0	0	0	0	0
334	0	0	0	0	0	2	102	34	0	0	0	0	0	0	0	0	0	4	0	0	0	0	0	0	0	1	0	0	0	0	0	0	0
335	0	0	65	0	0	0	16	13	0	3	0	0	8	0	0	0	0	20	0	0	0	0	1	0	8	0	0	0	0	0	0	0	0
336	0	0	35	1	0	1	50	8	0	1	0	1	3	0	0	0	0	0	0	0	3	0	0	0	0	21	0	0	0	0	0	0	0
337	0	0	48	0	0	0	9	16	1	0	0	0	39	0	0	1	0	9	0	0	0	0	0	0	8	0	0	0	0	0	0	0	0
338	0	0	58	0	0	0	6	15	0	1	0	0	9	0	0	0	0	7	0	0	0	1	0	0	29	0	1	0	0	0	0	0	0
339	0	1	38	0	0	0	5	14	0	0	0	0	2	0	0	0	0	22	0	0	0	0	1	0	36	0	0	0	0	0	0	0	0
340	0	0	11	0	0	0	6	1	0	68	0	0	8	0	0	0	1	16	0	0	0	0	5	0	3	0	0	0	0	0	0	0	0
341	0	0	59	0	0	0	6	10	0	1	0	0	0	0	0	0	0	7	0	0	0	0	0	0	16	0	3	2	0	0	0	0	0
342	0	0	32	0	0	0	6	16	0	2	0	0	5	0	0	0	1	21	0	0	0	1	0	0	11	0	0	0	0	0	0	1	0
343	0	0	40	0	0	0	3	32	0	1	1	0	1	0	0	0	0	13	0	0	0	1	0	0	6	0	2	0	0	0	0	0	0
344	0	0	37	0	0	0	7	14	0	0	0	0	5	0	0	0	0	17	0	0	0	0	0	0	19	0	0	0	0	0	0	0	0
345	0	0	32	0	0	1	6	48	0	0	0	0	1	0	0	0	0	9	0	0	0	0	0	0	4	0	0	0	0	0	0	0	0
346	1	0	17	0	0	0	5	9	0	0	0	0	18	0	0	0	2	26	0	0	0	0	0	0	11	0	0	0	0	0	0	0	1
347	0	0	0	0	0	1	42	38	0	1	0	0	0	0	0	0	9	1	0	0	0	0	0	0	0	0	0	0	0	0	0	0	0
348	0	0	0	0	0	1	70	11	0	0	1	0	1	0	0	0	1	0	0	0	0	0	0	0	0	0	0	0	0	0	0	0	0
349	0	0	19	0	0	0	3	49	0	0	0	0	2	0	0	0	0	8	0	0	0	0	0	0	6	0	0	0	0	0	0	0	0
350	0	0	42	1	0	1	9	3	1	0	0	0	1	0	1	0	2	0	0	0	3	0	0	0	0	17	0	0	0	1	0	0	0
351	0	0	16	0	0	0	1	24	0	1	0	0	7	1	1	0	2	19	0	0	0	0	0	0	8	1	0	0	0	0	1	0	0
352	0	1	39	0	0	0	1	3	0	0	0	0	3	0	0	0	0	18	0	0	0	0	0	0	5	0	0	0	0	1	0	0	0
353	0	0	0	0	0	5	56	8	0	0	0	0	0	0	0	0	0	2	1	0	0	0	0	0	1	0	0	0	0	0	0	0	0
354	0	0	26	0	0	0	5	8	0	1	0	0	3	0	0	0	0	10	0	0	0	0	0	0	18	0	1	0	0	0	0	0	0
355	0	1	20	0	0	0	0	18	1	0	0	0	1	0	0	0	0	21	0	0	0	0	0	0	6	0	0	0	0	0	0	0	0
356	0	0	27	0	0	0	3	14	0	0	0	0	2	0	0	0	0	9	0	0	0	1	0	0	9	0	0	0	0	0	0	0	0
357	0	0	18	0	0	0	7	10	0	1	0	0	3	0	0	1	0	7	0	0	0	1	0	0	10	0	0	0	0	0	0	0	0
358	0	0	4	0	0	0	0	0	0	55	0	0	3	0	0	0	0	1	0	0	0	0	1	0	0	0	0	0	0	0	0	0	0
359	0	0	2	0	0	1	3	0	15	0	0	0	1	27	0	1	0	1	0	2	1	0	0	0	0	4	0	1	0	0	0	0	0
360	0	0	31	0	0	0	4	4	0	0	0	0	0	0	0	0	0	4	0	0	0	0	0	0	13	0	0	0	0	0	0	0	0
361	0	1	6	0	0	0	1	1	0	2	0	0	0	21	2	1	4	3	0	0	0	0	0	0	2	8	1	0	0	0	0	1	0
362	0	0	21	0	0	0	4	6	0	0	0	0	0	0	0	0	0	8	0	0	0	0	0	0	4	0	0	0	0	0	0	0	0
363	0	0	18	0	0	0	2	6	0	0	0	0	2	0	0	0	0	11	0	0	0	0	0	0	4	0	0	0	0	0	0	0	0
364	0	0	4	0	0	1	1	0	0	27	0	0	0	0	0	0	0	1	0	0	0	0	2	0	0	0	0	0	0	0	0	0	0
365	0	0	2	0	0	0	1	0	0	24	0	0	0	0	0	0	0	1	0	0	0	0	2	0	1	0	0	0	0	0	0	0	0
366	0	0	1	2	0	0	2	0	0	16	0	0	1	0	0	0	0	5	0	0	0	0	0	1	2	1	0	0	0	0	0	0	0
367	0	0	7	0	0	0	0	3	0	0	0	0	0	0	0	0	0	3	0	0	0	0	0	0	15	0	0	0	0	0	0	0	0
368	0	0	2	0	0	0	2	1	0	11	0	0	2	0	0	0	0	3	0	0	0	0	1	0	1	0	0	0	0	0	0	0	0
369	0	0	8	0	0	0	1	1	0	0	0	0	0	0	4	0	0	0	0	0	0	0	0	0	2	0	6	4	0	0	0	0	0
370	0	0	6	0	0	0	1	8	0	0	0	0	1	0	0	0	0	1	0	0	0	0	0	0	5	0	1	0	0	0	0	0	0
371	0	0	2	0	0	0	1	0	0	16	0	0	0	0	0	0	0	3	0	0	0	0	0	0	0	0	0	0	0	0	0	0	0
372	0	0	2	0	0	0	0	0	0	0	0	0	3	0	0	0	0	10	0	0	0	0	0	0	5	0	0	0	0	0	0	0	0
373	0	0	0	0	0	0	0	0	0	2	0	0	0	16	0	0	0	0	0	0	0	0	0	0	0	1	0	0	0	0	0	0	0
374	0	0	0	0	0	0	1	0	0	11	0	0	0	0	0	0	0	1	0	0	0	0	2	0	1	0	0	0	0	0	0	0	0
375	0	0	4	0	0	0	1	3	0	0	0	0	0	0	0	0	0	0	0	0	0	0	3	0	2	0	0	0	0	0	0	0	0
376	0	0	1	0	0	0	0	0	0	11	0	0	0	0	0	0	0	2	0	0	0	0	0	0	0	0	0	0	0	0	0	0	0
377	0	0	2	0	0	0	0	0	0	9	0	0	0	0	0	0	0	0	0	0	0	0	0	0	0	0	0	0	0	0	0	0	0
378	0	0	2	0	0	0	0	0	0	8	0	0	0	0	0	0	0	1	0	0	0	0	0	0	0	0	0	0	0	0	0	0	0
379	0	0	1	0	0	0	0	0	0	0	0	0	0	0	0	0	0	0	0	0	0	0	0	0	0	0	0	0	8	0	0	0	0
380	0	0	1	0	0	0	0	0	0	6	0	0	0	0	0	0	0	0	0	0	0	0	1	0	0	0	0	0	0	0	0	0	0
381	0	0	0	0	0	0	0	2	0	0	0	0	0	5	0	0	0	1	0	0	0	0	0	0	0	2	0	0	0	0	0	0	0
382	0	0	2	0	0	0	1	1	0	0	0	0	0	0	0	0	0	4	0	0	0	0	0	0	2	0	0	0	0	0	0	0	0
383	0	0	0	0	0	0	1	1	0	7	0	0	0	0	0	0	0	0	0	0	0	0	0	0	0	0	0	0	0	0	0	0	0
384	0	0	1	0	0	0	2	0	0	0	0	0	0	0	0	0	0	2	0	0	0	0	0	0	2	0	0	0	0	0	0	0	0
385	0	0	2	0	0	0	0	1	0	0	0	0	1	0	0	0	0	2	0	0	0	0	0	0	2	0	0	0	0	0	0	0	0
386	0	0	2	0	0	0	0	0	0	0	3	0	0	3	0	0	0	0	0	0	0	0	0	0	0	0	0	0	0	0	0	0	0
387	0	0	1	0	0	0	0	1	0	6	0	0	0	0	0	0	0	0	0	0	0	0	0	0	0	0	0	0	0	0	0	0	0
388	0	0	2	0	0	0	0	0	0	0	0	0	1	0	1	0	0	2	0	0	0	0	0	0	2	0	0	0	0	0	0	0	0
389	0	0	0	0	0	0	0	0	0	7	0	0	0	0	0	0	0	0	0	0	0	0	1	0	0	0	0	0	0	0	0	0	0
390	0	0	2	0	0	0	0	1	0	0	0	0	2	0	0	0	0	1	0	0	0	0	0	0	1	0	0	0	0	0	0	0	0
391	0	0	0	0	0	0	0	0	0	7	0	0	0	0	0	0	0	1	0	0	0	0	0	0	0	0	0	0	0	0	0	0	0
392	0	0	0	0	0	0	0	0	0	4	0	0	0	4	0	0	0	0	0	0	0	0	0	0	0	0	0	0	0	0	0	0	0
393	0	0	0	0	0	0	0	0	0	5	0	0	0	0	0	0	0	0	0	0	0	0	0	0	0	0	0	0	0	0	0	0	0
394	0	0	1	0	0	0	0	0	3	0	0	0	1	0	0	0	0	2	0	0	0	0	0	0	1	0	0	0	0	0	0	0	0
395	0	0	1	0	0	0	0	0	0	5	0	0	0	0	0	0	0	0	0	0	0	0	0	0	0	0	0	1	0	0	0	0	0
396	0	0	0	0	0	0	0	0	0	6	0	0	0	0	0	0	0	1	0	0	0	0	0	0	0	0	0	0	0	0	0	0	0
397	0	0	2	0	0	0	0	4	0	1	0	0	0	0	0	0	0	0	0	0	0	0	0	0	0	0	0	0	0	0	0	0	0
398	0	0	2	0	0	0	0	1	0	0	0	0	0	0	0	0	0	2	0	0	0	0	0	0	2	0	0	0	0	0	0	0	0
399	0	0	0	0	0	0	0	0	0	4	0	0	0	0	0	0	0	0	0	0	0	0	0	0	0	0	0	0	0	0	0	0	0
400	0	14	717	460	0	1	249	1	0	6225	0	0	0	0	456	0	0	5	0	0	0	0	0	0	1	0	0	669	0	2	0	15	0
401	131	182	315	109	99	184	219	3	0	980	0	66	603	134	106	177	171	626	134	124	186	104	267	127	184	106	166	361	110	171	177	491	100
402	18	2	468	0	0	0	69	0	0	4755	0	0	0	16	68	1	0	3	0	0	0	0	0	0	1	6	33	708	0	5	0	0	0
403	0	2	457	0	0	0	22	2444	1331	2	13	0	1	3	335	0	1	1	0	0	0	2	0	0	2	0	568	229	1	0	0	2	0
404	1	1	416	0	0	1	53	3	0	2696	0	0	0	0	135	0	0	2	0	0	0	0	2	0	0	1	78	531	1	5	0	0	0
405	37	161	117	59	45	84	83	17	3	2	0	37	146	98	53	121	81	263	40	87	95	64	124	28	51	52	56	270	70	91	77	137	48
406	1	11	538	248	0	1	64	147	3	7	1	1	1	0	1092	1	0	2	0	0	0	0	0	0	2	0	0	326	0	0	0	262	0
407	0	1	331	0	0	0	120	3	0	1199	0	1	188	0	0	2	7	287	1	1	0	0	199	0	112	1	0	2	1	0	1	2	2
408	3	7	1127	3	0	2	82	160	4	29	2	0	30	0	1	3	1	155	0	0	0	25	3	1	317	0	13	2	1	3	1	6	0
409	0	1	282	0	0	0	42	0	1417	0	0	0	2	0	0	0	3	155	0	0	0	1	4	0	60	1	0	0	0	0	0	0	1
410	41	0	475	0	0	4	124	103	1	10	3	0	2	121	807	1	0	0	0	0	0	1	0	0	6	158	1	0	9	6	0	0	0
411	0	1	211	1	0	0	46	117	2	7	0	0	29	0	0	2	3	908	0	0	0	1	0	0	102	0	17	0	0	1	0	7	0
412	0	1	312	0	0	0	39	93	1	3	1	0	1	0	317	3	0	11	0	0	0	0	0	0	1	0	383	237	0	8	0	0	0
413	0	3	559	0	0	1	78	188	5	14	0	0	21	0	0	0	1	236	1	0	0	10	1	0	232	0	0	0	0	0	0	1	0
414	0	3	473	0	0	1	71	333	1	12	0	1	101	0	0	0	0	213	0	0	0	8	1	0	112	0	0	0	0	0	0	0	5
415	1	1	581	4	0	0	42	304	4	16	2	0	71	1	0	0	0	167	0	0	3	5	0	1	125	0	0	1	0	0	0	1	4
416	0	3	490	1	0	1	56	76	2	5	0	0	52	0	0	1	0	309	0	0	0	15	1	0	239	0	1	1	0	0	0	1	1
417	0	3	586	0	1	1	71	124	3	7	1	1	34	0	0	1	0	170	0	0	0	5	0	0	220	0	26	0	0	1	0	1	0
418	0	0	487	0	0	0	44	325	2	20	0	0	10	0	0	0	0	205	0	0	0	9	0	0	112	0	0	0	0	1	0	1	2
419	1	0	569	0	0	1	57	141	8	3	1	0	21	0	0	0	0	222	0	0	0	3	2	0	157	0	1	0	0	0	1	0	1
420	0	0	252	0	0	0	13	147	1	9	1	0	49	0	0	1	0	563	0	0	0	4	0	0	128	0	9	0	0	0	1	0	0
421	0	1	619	0	0	0	54	140	2	10	1	0	16	0	1	3	0	143	0	0	1	8	0	0	150	0	1	1	1	1	0	0	0
422	0	2	463	0	0	0	41	200	2	4	3	0	31	0	0	0	2	231	0	0	0	7	0	0	145	0	1	1	0	0	0	1	0
423	0	2	474	0	0	0	90	168	6	7	0	1	19	0	1	0	0	204	0	0	0	7	1	3	142	0	3	0	0	0	1	0	0
424	0	3	542	0	0	0	53	103	2	4	1	0	10	0	0	0	0	179	0	0	0	2	0	0	164	0	11	0	0	0	0	2	1
425	0	0	435	1	0	0	18	252	3	16	4	0	59	0	0	0	0	121	0	0	0	14	2	0	81	0	2	1	1	0	0	0	1
426	0	1	438	1	0	0	124	75	1	6	0	0	9	0	0	0	0	106	0	0	0	3	2	0	240	0	6	1	0	0	0	1	0
427	0	3	417	1	0	0	41	116	5	7	1	0	38	0	0	0	0	256	0	0	0	2	0	0	99	0	12	0	0	0	0	0	1
428	0	1	359	0	0	0	33	285	2	15	2	0	52	0	0	0	0	122	0	0	0	7	0	1	102	0	0	0	0	0	0	0	0
429	0	0	1	0	0	34	760	170	0	1	3	0	0	0	0	0	8	0	1	0	0	3	2	0	0	0	1	0	0	0	1	0	0
430	0	0	216	0	0	0	15	119	3	4	0	0	28	0	0	1	1	508	0	0	0	3	0	0	78	0	0	0	0	0	0	1	0
431	0	1	511	0	0	0	47	96	1	10	5	0	10	0	0	0	0	137	0	0	0	8	1	0	128	0	7	0	0	2	0	0	0
432	0	2	351	0	0	0	64	159	2	8	3	1	84	0	0	1	0	194	0	1	0	9	0	0	88	1	2	1	0	0	1	0	0
433	3	2	261	0	0	0	64	72	1	5	0	0	18	1	0	0	0	243	0	1	0	2	0	1	276	0	15	0	0	1	0	1	2
434	0	2	581	0	0	0	44	18	0	5	0	0	24	0	2	0	0	123	0	0	0	7	2	0	140	0	2	0	0	0	0	0	0
435	0	1	370	0	0	0	39	205	4	20	0	0	53	0	0	0	1	175	0	0	0	2	1	0	84	0	4	0	0	1	0	0	0
436	0	0	350	0	0	0	41	116	2	7	2	0	38	0	0	2	0	143	0	1	0	3	2	0	198	0	18	0	0	1	0	7	0
437	0	1	246	0	0	0	3	194	2	14	0	0	12	0	0	0	0	361	0	0	0	2	2	0	71	0	0	1	0	0	0	5	0
438	0	0	306	2	0	0	40	328	2	2	2	1	17	0	0	0	0	89	0	1	1	3	1	0	127	0	10	1	0	2	0	0	2
439	0	0	179	0	0	0	17	288	4	20	4	0	11	0	0	0	4	235	0	0	0	0	0	0	93	0	1	1	0	1	0	12	2
440	0	2	544	0	0	0	41	111	2	0	0	0	7	0	0	3	0	103	0	0	0	5	1	0	39	1	1	0	0	0	0	1	0
441	0	1	501	0	0	0	44	123	2	4	0	0	14	0	1	0	1	97	0	0	1	7	5	1	54	2	1	1	0	0	0	0	0
442	0	0	393	0	0	1	58	129	0	8	2	0	9	0	0	1	0	98	0	0	0	6	0	0	131	0	15	0	0	0	0	0	0
443	0	1	363	0	0	0	20	119	1	6	0	0	37	0	0	0	0	188	0	0	0	7	0	0	114	0	0	0	0	0	0	0	0
444	2	1	304	0	0	1	55	61	0	12	2	1	15	0	0	0	0	114	0	0	0	0	1	0	166	0	11	0	0	0	0	1	1
445	0	0	237	0	0	0	59	63	1	15	0	1	23	0	0	0	0	178	1	0	0	5	1	1	140	2	16	0	0	0	0	0	0
446	0	1	353	0	0	0	58	99	2	6	0	0	56	0	3	0	1	62	0	0	0	1	0	0	106	0	4	0	0	0	0	0	0
447	0	0	247	1	0	0	34	120	0	5	0	0	35	0	9	0	0	206	0	0	0	9	0	0	62	0	7	4	0	0	0	1	3
448	0	1	202	0	0	0	27	131	0	2	2	0	52	0	2	0	0	162	0	0	0	3	2	0	135	1	11	1	0	0	0	0	0
449	0	0	196	0	1	0	28	66	1	3	1	0	92	0	0	1	0	263	0	0	0	3	0	0	65	0	13	1	1	0	0	0	0
450	0	1	279	0	1	0	55	42	2	5	1	0	10	0	0	0	0	155	0	0	0	1	1	0	168	0	0	0	0	0	0	1	2
451	0	0	385	0	0	0	41	103	1	7	1	0	8	0	0	1	0	78	0	0	0	0	0	0	86	0	4	0	0	0	0	2	0
452	0	0	269	1	0	0	42	65	4	6	1	0	40	0	0	0	0	175	0	0	0	3	0	0	119	0	0	0	0	0	0	0	0
453	0	0	278	0	0	0	37	111	1	10	1	0	83	3	0	3	1	81	0	0	0	8	0	0	83	0	0	0	0	1	2	3	3
454	0	1	162	0	0	0	26	344	1	3	2	0	6	1	0	1	0	28	0	0	0	1	0	0	110	0	15	0	0	0	0	1	0
455	0	0	206	0	0	0	32	193	3	12	1	0	9	0	1	0	0	152	0	0	0	4	0	0	85	0	2	0	0	0	0	2	2
456	0	0	356	0	0	0	9	131	6	7	0	0	32	0	0	0	0	69	0	0	0	2	1	0	66	0	1	0	0	0	0	0	0
457	1	1	243	0	0	0	65	102	3	5	3	0	48	2	0	2	2	77	0	1	1	6	0	0	128	0	0	1	0	0	0	0	0
458	0	2	252	1	0	0	39	86	1	5	0	0	34	0	0	0	0	99	0	0	0	2	0	0	111	1	11	0	0	0	0	4	2
459	0	0	195	0	0	0	28	115	3	4	0	0	42	0	0	0	0	153	0	0	0	0	1	0	108	0	0	0	0	0	0	6	0
460	0	0	302	0	0	0	22	165	4	5	0	0	18	0	0	0	1	84	0	0	0	1	1	0	42	0	0	1	0	0	0	1	2
461	0	0	5	0	0	14	504	91	0	1	1	0	3	2	2	0	0	7	0	0	0	2	0	0	2	3	0	0	0	0	0	0	1
462	1	1	285	0	0	1	39	87	1	5	2	0	17	0	2	0	0	106	0	1	0	11	0	0	65	0	0	0	0	0	1	0	0
463	0	0	187	0	0	0	42	60	0	2	2	0	58	0	0	1	0	121	0	1	0	5	0	0	134	0	3	0	0	0	0	1	0
464	1	2	251	0	0	0	19	131	3	7	1	0	9	0	0	0	0	52	0	0	0	2	0	0	126	0	0	0	0	0	0	0	1
465	0	2	327	1	0	0	12	134	0	10	0	0	22	0	0	0	0	38	0	0	0	9	0	0	46	0	1	1	0	0	0	1	4
466	0	4	344	0	0	0	37	60	0	8	0	0	5	1	0	0	0	42	0	0	0	5	1	0	91	0	2	0	0	0	1	0	0
467	0	0	252	0	0	0	22	155	2	4	1	0	15	0	0	0	0	71	0	0	0	2	0	0	63	0	4	0	0	0	0	0	0
468	0	1	253	0	0	0	55	76	0	1	1	0	17	0	0	0	1	78	0	0	0	2	1	0	66	0	1	0	0	0	0	0	3
469	0	0	269	0	1	0	18	86	1	4	0	0	30	0	0	0	0	100	0	0	0	5	2	0	46	0	0	0	0	0	0	0	0
470	0	0	173	0	0	0	43	119	4	9	1	0	11	0	0	0	0	68	0	0	0	1	2	0	116	0	5	0	0	0	0	1	0
471	0	1	253	0	1	0	38	74	1	4	0	0	18	0	1	1	0	89	0	0	0	4	0	0	68	0	0	0	0	1	0	0	0
472	0	0	225	0	0	0	27	97	0	4	4	0	13	0	0	0	0	109	0	0	0	1	2	0	72	0	0	0	1	0	0	0	0
473	0	0	157	0	0	0	33	78	0	4	0	0	16	0	0	1	0	104	0	1	0	2	0	0	126	0	11	1	0	2	0	3	0
474	0	1	295	0	0	0	78	44	0	0	0	0	9	0	2	0	0	31	0	0	0	13	2	1	79	0	2	0	0	0	0	1	0
475	0	1	202	0	0	0	11	74	1	2	1	0	58	0	0	0	0	166	0	0	0	8	0	0	15	0	0	0	0	0	0	0	0
476	0	0	199	0	0	0	72	48	1	2	2	0	11	0	0	0	0	57	0	0	0	3	0	0	135	0	16	0	0	1	0	0	0
477	0	0	202	0	0	0	39	63	1	4	0	0	14	0	0	1	0	108	0	0	0	1	0	0	96	0	0	0	0	0	0	0	0
478	0	2	204	1	0	1	44	59	0	0	2	0	7	1	0	1	0	100	0	0	1	1	0	2	59	1	19	2	1	1	1	2	3
479	1	2	193	0	0	0	30	131	1	15	2	0	5	0	0	0	0	57	0	0	0	0	0	0	71	0	0	0	0	0	0	4	0
480	0	1	217	0	0	0	13	89	1	6	0	0	19	0	0	0	0	124	0	0	0	3	1	0	29	0	5	0	0	0	0	1	0
481	0	0	249	0	0	0	45	57	1	2	0	0	4	0	0	0	0	49	0	0	0	1	0	0	86	1	12	0	0	0	0	0	0
482	0	1	148	0	0	0	8	58	1	7	0	0	17	0	0	0	0	164	0	0	0	2	0	0	56	0	8	1	0	0	0	2	0
483	0	0	170	0	0	1	23	103	1	4	1	0	52	1	1	0	3	60	0	1	1	3	0	0	45	0	1	7	0	1	5	1	1
484	1	1	208	0	0	0	41	55	0	3	0	0	8	0	0	0	2	55	0	0	0	0	3	0	77	0	3	2	1	1	0	0	2
485	0	1	261	1	0	0	31	22	1	6	0	0	8	1	0	0	0	73	0	1	0	6	1	0	61	0	0	0	0	1	1	1	0
486	0	2	224	1	0	0	14	75	1	3	1	0	15	0	0	0	0	68	0	0	0	0	0	0	40	0	1	0	0	0	0	0	2
487	0	0	2	0	0	19	269	132	2	3	0	0	1	0	0	1	0	4	0	0	1	2	0	0	4	3	0	0	0	0	0	0	0
488	0	1	158	0	0	0	24	46	1	3	1	0	10	0	0	0	0	70	0	0	0	1	0	0	105	0	12	0	0	0	0	0	0
489	0	0	181	0	0	0	39	56	1	0	0	0	12	0	0	0	0	61	0	0	1	3	0	0	66	0	2	0	0	0	0	0	0
490	0	1	120	0	1	0	7	124	1	3	2	0	4	0	0	0	0	109	0	0	0	2	1	0	32	0	0	1	0	0	0	1	0
491	0	0	168	0	0	0	19	24	0	1	1	0	6	0	0	0	1	124	0	0	0	1	0	0	66	0	0	0	0	0	0	0	0
492	0	0	217	1	0	0	39	32	4	1	0	0	2	0	0	0	0	56	0	0	0	5	0	0	38	0	1	2	0	1	0	0	0
493	0	0	251	0	0	0	23	31	0	2	0	0	15	0	0	0	1	37	0	0	1	4	0	0	37	0	1	0	0	0	0	0	0
494	0	0	149	0	0	0	22	63	0	5	0	0	1	0	0	0	0	62	0	0	0	1	0	0	69	0	6	0	0	0	0	1	0
495	0	0	2	1	0	1	282	83	0	0	0	1	0	0	0	0	0	0	0	0	1	0	1	0	2	0	0	0	0	0	0	0	0
496	0	0	153	0	0	0	31	33	0	0	0	0	2	0	0	1	0	60	0	0	0	1	0	0	88	0	0	0	1	0	0	2	0
497	0	0	108	0	0	0	12	54	0	7	0	0	35	0	0	0	0	85	1	0	0	0	0	0	44	0	11	3	0	0	0	3	0
498	0	0	30	0	0	0	1	264	2	4	1	0	1	0	0	0	0	44	0	0	0	0	0	0	11	2	0	0	0	0	0	0	0
499	0	0	171	0	0	1	16	33	0	0	0	0	25	0	0	1	0	61	0	0	0	5	1	0	31	0	0	1	0	0	0	0	1
500	0	0	145	0	0	0	35	29	0	2	0	0	16	0	0	0	1	36	0	0	0	6	0	0	80	0	2	0	0	2	0	0	0
501	0	0	0	0	0	35	240	61	0	0	0	0	0	0	0	0	0	1	0	0	0	3	0	0	0	0	0	0	0	0	0	0	0
502	0	0	118	0	0	0	10	111	2	5	1	0	4	0	0	0	0	46	0	0	0	2	0	0	30	0	7	0	0	0	0	0	0
503	0	0	144	0	0	0	20	93	1	6	0	0	0	0	0	0	0	32	0	0	1	0	0	0	43	0	1	0	0	0	0	0	0
504	0	0	104	0	1	0	17	27	0	0	1	0	13	0	0	1	0	83	2	0	0	0	0	1	53	1	13	1	1	0	0	0	0
505	0	1	95	0	0	0	15	79	1	1	1	0	8	0	0	0	0	84	0	0	0	3	0	0	27	0	0	0	0	0	0	0	0
506	0	0	133	0	0	0	9	23	1	2	0	0	15	0	0	1	1	70	0	0	0	5	1	0	37	0	2	0	0	0	0	1	0
507	0	0	87	0	0	0	27	48	0	1	2	0	5	0	0	1	0	30	0	0	0	0	1	0	79	0	7	0	0	0	0	2	0
508	1	1	119	0	2	0	24	8	1	3	0	0	14	0	0	0	0	25	0	0	0	7	0	0	65	0	0	0	0	0	0	0	0
509	0	0	106	0	0	0	13	69	0	4	1	0	0	0	0	0	0	41	0	0	0	0	0	0	26	0	4	0	0	0	0	0	0
510	0	0	75	0	0	1	99	10	0	0	0	0	1	0	0	0	0	0	0	0	43	1	0	2	0	30	0	0	0	0	0	0	0
511	0	0	1	0	0	8	165	70	0	0	0	0	0	0	1	0	1	5	0	0	0	1	0	0	3	0	0	2	0	0	0	0	0
512	0	1	94	0	0	0	11	47	1	3	0	0	1	0	0	0	0	61	0	0	0	0	1	0	29	0	3	0	0	0	0	1	0
513	0	0	30	0	0	0	13	40	0	1	0	0	9	0	0	0	0	88	0	0	0	1	3	0	70	0	0	0	1	0	0	0	0
514	0	0	99	0	0	0	16	24	2	2	0	0	8	0	0	0	0	44	0	0	0	3	1	0	45	0	1	0	0	0	0	0	0
515	0	0	79	0	0	2	41	9	0	0	0	0	4	0	6	4	9	8	0	6	1	0	0	1	0	64	0	2	0	0	0	0	1
516	0	0	112	0	0	0	7	54	1	2	0	0	3	0	0	0	0	44	0	0	0	4	0	0	10	0	0	0	0	0	0	0	0
517	0	0	15	0	0	0	4	59	43	0	0	0	1	76	0	2	1	0	0	1	6	0	0	0	0	25	1	0	0	0	1	1	1
518	0	0	0	0	0	0	58	0	0	132	0	0	0	0	0	0	0	2	0	0	0	2	1	0	1	0	4	0	0	1	1	1	2
519	0	0	67	0	0	0	14	29	0	4	0	0	4	0	1	0	0	24	0	0	0	0	0	0	51	0	5	0	0	0	0	0	0
520	0	0	36	0	1	1	1	0	0	1	57	0	0	24	0	3	1	1	0	5	6	2	9	0	1	42	0	0	0	3	2	0	0
521	0	0	73	0	0	0	17	20	0	0	1	0	3	0	0	0	0	30	0	0	0	0	0	0	37	0	2	0	0	0	0	0	0
522	0	0	28	1	0	1	2	6	0	2	0	0	2	89	0	2	1	3	0	5	4	0	1	3	1	24	0	0	0	0	1	1	0
523	0	0	72	0	0	0	3	52	2	3	1	0	11	0	2	0	1	18	0	0	0	1	0	0	6	0	0	0	0	0	0	0	0
524	0	0	13	0	0	1	2	1	0	1	0	0	6	58	11	3	8	6	0	3	3	0	0	1	1	19	1	0	0	4	0	0	2
525	0	0	1	0	0	0	11	0	2	121	0	0	0	0	0	0	0	2	0	0	0	0	0	0	0	0	0	0	0	0	0	0	0
526	0	0	17	2	0	0	4	0	0	0	69	0	0	0	35	0	0	0	0	0	0	0	0	0	0	0	0	2	0	1	0	2	0
527	1	0	15	0	0	1	4	1	1	1	0	0	2	31	2	1	19	4	1	1	2	2	1	0	2	21	1	0	0	7	2	0	0
528	0	0	0	1	0	4	77	14	0	0	0	0	0	0	0	0	0	1	0	0	0	0	0	0	0	0	0	0	0	0	0	0	0
529	0	0	1	0	0	0	1	0	0	78	0	0	1	2	0	0	0	1	0	0	3	1	1	0	0	0	0	1	0	0	0	0	0
530	0	0	16	8	0	0	7	29	0	3	0	0	0	0	0	0	0	5	0	0	13	3	0	3	1	0	0	0	0	0	0	0	0
531	0	0	31	0	0	0	0	23	0	1	0	0	2	0	0	0	0	15	0	0	0	0	1	0	7	0	0	0	0	0	0	0	0
532	0	1	35	0	0	0	7	14	0	1	0	0	1	0	0	0	0	8	0	0	0	0	0	0	11	0	0	0	0	0	0	0	0
533	0	0	26	0	1	0	3	9	0	2	0	0	6	0	1	1	0	10	0	0	1	1	0	0	5	0	2	0	0	0	0	0	1
534	0	1	12	0	0	0	0	0	29	0	0	0	0	0	12	0	0	0	0	0	0	0	0	0	0	0	0	3	0	0	0	0	0
535	0	0	10	0	0	0	8	5	0	0	1	0	0	0	0	0	2	11	0	0	0	0	0	0	9	0	1	0	0	0	0	0	0
536	0	0	18	0	0	0	3	2	1	0	0	0	0	0	0	0	0	5	0	0	0	0	0	0	11	0	0	0	0	0	0	0	0
537	0	0	3	0	0	0	1	0	0	27	0	0	0	0	0	0	0	0	0	0	0	1	0	0	2	0	1	6	0	0	0	0	0
538	0	0	8	0	0	0	1	8	0	0	0	0	1	0	0	1	0	3	0	0	0	0	0	0	2	0	0	0	0	0	0	0	0
539	0	0	8	0	0	0	1	9	0	0	0	0	0	0	0	0	0	4	0	0	0	0	0	0	4	0	0	0	0	0	0	0	0
540	0	0	3	0	0	0	2	1	1	1	0	0	1	3	0	0	2	2	0	0	0	0	0	0	4	0	0	1	0	0	0	0	0
541	0	0	4	0	0	0	1	0	0	18	0	0	0	0	1	0	0	0	0	0	0	0	0	0	0	0	0	1	0	0	0	0	0
542	0	0	0	0	1	1	0	0	0	3	0	0	8	1	1	1	0	0	0	0	1	0	0	0	1	1	1	0	0	1	0	2	0
543	0	0	2	1	0	0	0	0	0	17	0	0	0	0	1	0	0	0	0	0	0	0	0	0	0	0	0	1	0	0	0	0	0
544	0	0	1	3	0	0	0	0	0	15	0	0	0	0	1	0	0	0	0	0	0	0	0	0	0	0	0	2	0	0	0	0	0
545	0	0	1	0	0	0	1	0	0	10	0	0	1	0	0	0	0	3	0	0	1	0	0	0	1	0	0	1	0	0	0	0	0
546	0	0	7	0	0	0	1	1	0	0	1	0	2	0	0	0	0	3	0	0	0	0	0	0	6	0	1	0	0	0	0	0	0
547	0	0	2	1	0	0	1	0	0	16	0	0	0	0	2	0	0	0	0	0	0	0	0	0	0	0	0	0	0	0	0	0	0
548	0	0	13	0	0	0	1	5	0	0	0	0	0	0	0	0	0	1	0	0	0	0	0	0	1	0	0	0	0	0	0	0	0
549	0	0	1	0	0	0	1	0	0	16	0	0	0	0	0	0	0	0	0	0	0	0	0	0	0	0	0	3	0	0	0	0	0
550	0	0	2	0	0	0	1	0	0	11	0	0	0	0	1	0	0	1	0	0	0	1	0	0	0	0	1	3	0	0	0	0	0
551	0	0	5	0	0	0	0	4	0	0	0	0	0	0	0	0	0	1	0	0	0	0	0	0	8	0	0	0	0	0	0	0	0
552	0	0	1	0	0	0	0	0	0	15	0	0	0	0	1	0	0	0	0	0	0	0	0	0	0	0	0	2	0	0	0	0	0
553	1	0	1	0	0	0	0	3	0	2	0	0	0	0	1	0	0	9	0	0	0	0	0	0	1	0	0	0	0	0	0	0	0
554	0	0	0	0	0	1	0	0	0	2	0	0	2	0	0	1	0	3	0	0	0	1	2	0	0	0	0	0	0	1	0	3	0
555	0	0	8	0	0	0	0	1	1	0	0	0	1	0	0	0	0	1	0	0	0	0	0	0	4	0	0	0	0	0	0	0	0
556	0	0	1	0	0	0	2	6	0	2	0	0	0	2	0	0	0	6	0	0	0	0	0	0	0	0	0	0	0	0	0	0	0
557	0	0	7	0	0	0	1	1	0	1	0	0	1	0	0	0	0	3	0	0	0	0	0	0	3	0	1	0	0	0	0	0	0
558	0	0	2	0	0	0	0	0	0	15	0	0	0	0	0	0	0	0	0	0	0	0	0	0	0	0	0	2	0	0	0	0	0
559	0	0	4	0	0	0	0	11	0	0	0	0	0	0	0	0	0	1	0	0	0	0	0	0	0	0	1	2	0	0	0	0	0
560	0	0	4	0	0	0	0	0	0	0	0	0	0	0	4	0	0	5	0	0	0	0	0	0	1	2	0	0	0	0	0	1	0
561	0	0	0	0	0	0	0	0	0	11	0	0	0	0	0	0	0	0	0	0	0	0	0	0	0	0	0	3	0	0	0	0	0
562	0	0	0	1	0	0	0	0	0	7	0	0	0	0	0	0	0	0	0	0	0	0	0	0	0	0	0	2	0	0	0	0	0
563	0	0	1	0	0	0	0	0	0	9	0	0	0	0	0	0	0	0	0	0	0	0	0	0	0	0	0	2	0	0	0	0	0
564	0	0	1	0	0	0	0	0	0	2	0	1	2	1	1	0	1	1	1	1	0	0	0	0	0	0	0	1	0	0	0	2	0
565	0	0	1	0	0	0	0	1	0	0	0	0	0	0	1	0	0	0	0	0	0	0	0	0	0	0	0	1	13	0	0	0	0
566	0	0	5	0	0	0	1	4	0	0	0	0	0	0	0	0	0	1	0	0	0	0	0	0	1	0	1	3	0	0	0	0	0
567	0	0	1	0	0	1	1	0	0	1	0	0	0	0	0	0	0	1	0	0	0	0	0	1	0	0	1	1	0	1	2	3	2
568	0	0	1	0	0	0	0	6	0	1	0	0	3	0	0	0	0	2	0	0	0	0	0	0	4	0	0	0	0	0	0	0	0
569	0	0	1	0	0	0	0	0	0	11	0	0	0	0	0	0	0	0	0	0	0	0	0	0	0	0	0	1	0	0	0	0	0
570	0	0	1	1	0	0	0	2	0	10	0	0	0	0	0	0	0	0	0	0	0	0	0	0	0	0	0	3	0	0	0	0	0
571	0	0	2	0	0	0	1	5	0	2	0	0	0	0	1	0	0	1	0	0	0	0	0	0	4	0	0	0	0	0	0	0	0
572	0	0	3	0	0	0	0	0	0	10	0	0	0	0	0	0	0	0	0	0	0	0	0	0	0	0	0	2	0	0	0	0	0
573	0	0	4	0	0	0	4	1	0	0	0	0	1	0	0	0	0	1	0	0	0	0	0	0	3	0	0	0	0	0	0	0	0
574	0	0	1	0	0	1	0	0	0	4	0	0	2	0	0	0	1	2	0	0	0	1	0	1	0	0	1	0	0	0	1	0	0
575	0	0	5	0	0	0	5	0	0	0	0	0	0	0	0	0	0	2	0	0	0	0	0	0	2	0	0	0	0	0	0	0	0
576	1	0	4	1	0	0	1	0	0	5	0	0	0	0	0	0	0	0	0	0	0	0	0	0	2	0	0	1	0	0	0	0	0
577	0	0	7	0	0	0	0	1	0	0	0	0	0	0	0	0	0	3	0	0	0	0	0	0	0	0	0	0	0	0	0	0	0
578	0	0	2	2	0	0	1	0	0	6	0	0	1	0	0	0	0	0	0	0	0	0	0	0	1	0	1	1	0	0	0	0	0
579	0	0	2	0	0	0	0	5	2	0	0	0	0	0	0	0	0	0	0	0	0	0	0	0	0	0	3	1	0	0	0	0	0
580	0	1	4	0	0	0	1	1	0	2	0	0	0	0	0	1	0	1	0	0	0	0	0	0	0	0	0	0	0	0	0	2	0
581	0	0	0	2	0	0	0	0	0	10	0	0	0	0	0	0	0	0	0	0	0	0	0	0	0	0	0	0	0	0	0	0	0
582	0	0	1	1	0	0	1	0	0	2	0	1	2	0	0	1	0	3	0	0	0	0	0	0	1	0	0	0	0	0	1	0	0
583	0	0	0	1	0	0	0	0	0	10	0	0	0	0	0	0	0	0	0	0	0	0	0	0	0	0	0	1	0	0	0	0	0
584	0	0	2	0	0	0	0	2	0	0	0	0	0	0	0	0	0	5	0	0	0	0	0	0	1	0	0	0	0	0	0	0	0
585	0	0	0	0	0	0	1	0	0	12	0	0	0	0	0	0	0	0	0	0	0	0	0	0	0	0	1	0	0	0	0	0	0
586	0	0	2	0	0	0	0	0	0	8	0	0	1	0	0	0	0	0	0	0	0	0	0	0	1	0	0	1	0	0	0	0	0
587	0	0	4	0	0	0	0	2	3	0	0	0	0	0	1	0	0	3	0	0	0	0	0	0	0	0	0	0	0	0	0	0	0
588	0	0	1	0	0	0	1	3	5	0	0	0	0	0	2	0	0	0	0	0	0	0	1	0	1	0	0	0	0	0	0	0	0
589	0	0	0	0	0	0	1	1	0	12	0	0	0	0	0	0	0	0	0	0	0	0	0	0	0	0	0	0	0	0	0	0	0
590	0	0	0	0	0	0	0	0	0	0	0	0	0	0	0	0	0	0	0	0	0	0	0	0	0	0	0	0	1	0	0	0	11
591	0	0	0	0	0	0	0	0	0	12	0	0	0	0	0	0	0	0	0	0	0	0	1	0	0	0	0	0	0	0	0	0	0
592	0	0	1	1	0	0	0	0	0	8	0	0	0	0	1	0	0	0	0	0	0	0	0	0	0	0	0	1	0	0	0	0	0
593	0	0	2	0	2	0	0	0	0	2	0	0	1	0	0	0	0	0	0	0	1	0	1	0	0	0	0	0	0	0	0	1	1
594	0	0	1	0	0	0	0	0	1	7	0	0	0	0	0	0	0	0	0	0	0	0	0	0	0	0	1	2	0	0	0	0	0
595	0	0	3	0	0	0	1	0	1	5	0	0	0	0	1	0	0	2	0	0	0	0	0	0	0	0	0	0	0	0	0	0	0
596	0	0	0	0	0	1	0	0	0	6	0	0	0	0	0	0	0	2	0	0	0	0	1	0	1	0	0	0	0	0	0	1	0
597	0	0	0	1	0	0	0	1	0	0	0	0	3	0	0	0	0	3	1	0	0	1	1	0	1	0	0	0	0	0	0	1	0
598	1	0	3	0	0	0	2	1	0	1	0	0	0	0	0	0	0	5	0	0	0	0	0	0	0	0	0	0	0	0	0	0	0
599	0	0	5	0	0	0	1	1	0	0	0	0	0	0	0	0	1	1	0	0	0	1	0	0	0	0	3	0	0	0	0	0	0
600	0	17	404	135	0	2	35	1	0	1	3476	0	1	0	481	0	0	2	0	0	1	2	3	0	2	1	1	481	0	0	0	10	0
601	0	4	241	0	0	0	168	1	1	2993	0	0	81	4	1	3	18	222	0	0	0	2	147	0	144	3	2	0	0	4	0	2	1
602	28	47	46	21	23	46	357	5	1	2326	0	19	95	26	29	36	25	142	21	30	34	20	33	19	37	38	51	98	17	66	60	63	39
603	0	21	909	572	0	0	130	110	3	15	0	0	3	0	824	0	3	11	0	0	1	0	0	0	5	1	4	890	1	0	3	193	1
604	0	9	552	314	0	0	108	1	0	1389	0	0	1	0	378	0	3	3	0	0	0	0	1	0	1	0	0	805	0	0	0	22	0
605	0	2	604	0	0	0	10	2	0	2367	1	0	0	0	51	0	0	2	0	0	0	0	1	1	1	1	7	390	0	3	1	3	0
606	33	56	208	26	25	51	68	1	1265	4	0	17	79	36	47	73	52	165	26	35	65	43	88	19	53	34	37	126	34	50	42	102	20
607	0	1	581	1	0	0	103	291	7	19	0	0	266	0	1	0	0	995	0	0	0	11	7	0	444	0	31	2	0	1	0	15	0
608	0	26	665	435	0	0	93	186	4	5	2	0	0	0	753	1	1	0	0	0	0	0	0	0	1	0	0	551	1	0	0	0	0
609	41	2	678	0	0	0	140	141	4	14	1	0	1	220	925	0	1	6	0	0	0	1	2	0	2	105	1	2	9	7	0	0	1
610	0	2	857	1	0	0	167	253	5	10	2	0	90	1	2	1	0	353	0	0	0	14	5	0	464	1	24	1	0	0	1	0	2
611	0	1	245	10	0	2	179	1	1	1495	0	0	0	14	2	6	0	35	0	0	38	2	1	5	0	44	0	1	0	1	1	0	1
612	0	0	116	0	0	0	7	2	1432	0	0	0	3	1	0	0	0	258	0	0	0	0	4	0	43	0	0	0	0	0	1	0	0
613	0	1	309	2	2	1	80	136	1	7	0	0	75	0	0	2	14	903	1	0	0	3	1	1	263	1	3	1	1	1	0	19	5
614	0	6	764	0	0	0	84	196	1	14	0	0	21	0	1	2	2	305	0	0	0	8	2	0	187	0	6	0	2	0	0	1	4
615	0	1	627	0	0	0	120	167	6	15	1	1	69	0	0	0	0	139	0	1	0	4	3	1	287	0	3	0	0	1	0	0	1
616	0	1	330	1	0	0	76	266	10	23	3	0	46	0	0	0	4	449	0	0	2	4	0	0	159	0	8	1	0	2	0	1	0
617	0	3	380	0	0	0	47	593	0	0	4	0	36	1	1	0	0	109	0	0	0	2	0	1	192	0	26	1	0	0	0	1	0
618	0	3	659	0	0	0	50	88	2	5	0	0	61	0	0	1	1	245	1	0	0	7	0	0	225	1	11	1	0	1	1	1	4
619	0	0	480	0	0	0	40	408	8	26	2	0	49	1	0	0	0	206	0	0	0	2	1	0	123	0	11	0	0	0	0	0	0
620	0	4	426	0	0	0	18	477	6	28	2	0	37	0	0	0	0	195	0	0	0	4	0	0	148	0	0	0	0	0	0	5	0
621	0	1	387	0	0	0	67	550	1	11	4	0	7	0	0	1	0	76	0	0	0	4	0	0	237	1	18	0	0	0	0	2	0
622	0	1	584	0	0	0	47	220	8	13	0	0	13	0	1	0	0	275	0	0	0	9	0	0	168	2	0	1	0	0	0	1	0
623	0	2	436	0	0	0	32	421	10	28	3	0	6	0	0	0	0	330	0	0	0	17	1	0	40	0	1	2	0	0	0	1	1
624	0	4	572	0	0	0	147	103	2	7	0	0	8	0	1	0	0	118	0	0	0	7	1	0	359	0	8	1	0	0	0	0	0
625	0	0	565	2	0	0	91	100	1	6	0	1	68	0	0	0	2	157	0	0	2	15	0	0	208	0	10	0	0	1	0	0	1
626	0	2	579	0	0	0	181	108	1	1	1	0	13	0	0	0	2	182	0	0	0	9	6	0	133	0	7	1	0	1	0	0	4
627	0	1	622	0	0	0	70	167	2	11	0	0	15	0	0	0	0	178	0	0	0	6	0	0	135	0	30	0	0	1	0	0	1
628	0	4	521	0	0	0	55	111	0	7	0	0	48	0	0	1	0	110	0	0	0	6	7	0	337	0	7	1	0	1	0	3	2
629	0	1	209	1	1	0	22	97	1	5	0	0	42	0	0	0	0	629	0	0	0	1	1	0	119	0	59	0	0	3	0	12	0
630	0	1	544	1	0	0	66	131	7	10	1	0	26	1	2	0	3	244	1	0	0	10	1	1	159	0	1	2	0	1	0	1	1
631	0	1	474	0	0	0	62	144	2	8	1	0	36	0	0	1	2	218	0	0	0	1	0	0	235	0	1	1	0	0	0	0	0
632	0	2	470	0	0	0	85	211	6	23	3	0	62	0	0	0	1	121	0	0	0	22	2	0	188	0	0	1	0	0	0	0	0
633	0	3	507	0	0	0	87	117	2	5	0	0	61	0	0	0	7	184	0	0	0	10	0	0	204	1	8	1	0	0	1	1	1
634	0	0	337	1	1	0	35	360	2	24	1	0	57	0	6	1	4	148	0	0	0	6	3	0	162	0	17	6	0	0	2	2	1
635	0	4	446	0	0	0	88	160	0	3	1	0	8	0	0	0	2	318	0	1	0	3	1	0	135	0	0	1	0	0	0	0	0
636	1	1	410	0	0	1	50	264	3	15	1	0	15	0	1	1	0	260	0	0	0	2	0	0	127	0	4	2	0	1	0	3	0
637	0	1	452	0	0	0	77	284	4	22	0	0	40	1	1	7	1	122	0	0	0	3	0	2	116	0	6	0	0	1	1	2	6
638	0	3	597	1	0	0	81	129	4	13	3	0	25	0	0	0	1	129	0	0	0	3	1	0	153	1	1	1	0	0	1	0	0
639	0	0	189	0	0	0	23	209	21	22	0	0	91	0	0	0	0	506	0	0	0	1	0	0	39	0	8	0	0	0	0	7	0
640	0	0	497	0	0	0	45	163	5	12	1	0	24	0	0	0	0	200	0	0	0	2	2	0	86	0	0	0	0	0	0	0	0
641	0	0	362	1	0	0	58	117	3	9	2	0	55	0	0	0	1	295	0	0	0	6	0	0	106	0	4	0	0	0	0	0	1
642	0	3	520	0	0	0	86	73	8	3	2	0	4	0	0	0	0	114	0	0	0	4	1	0	177	1	16	1	0	2	0	2	2
643	0	0	349	0	0	0	44	114	5	8	1	0	41	0	0	0	0	312	0	0	0	2	2	0	108	0	13	1	0	0	0	0	0
644	0	1	403	0	0	1	33	388	0	6	1	0	12	0	0	0	4	37	0	2	1	4	0	1	87	1	0	2	0	0	0	0	2
645	1	3	470	0	0	0	50	156	0	6	0	0	7	0	0	0	1	68	0	0	0	5	1	1	174	0	32	1	0	1	0	0	0
646	0	0	267	2	1	1	49	184	6	9	1	0	40	1	0	3	1	235	0	0	0	7	1	1	141	0	1	0	0	1	0	4	0
647	0	1	446	0	1	0	19	195	1	7	1	1	15	0	0	0	1	134	0	0	0	11	0	0	113	0	1	2	0	1	0	0	0
648	0	0	272	2	1	2	60	138	0	15	1	0	25	0	2	2	2	218	0	0	1	2	1	1	198	2	0	4	0	4	4	1	4
649	1	1	376	0	0	0	68	127	0	9	2	0	91	0	0	1	1	88	0	0	0	20	2	1	148	0	2	0	2	0	0	0	1
650	0	0	370	0	0	0	56	237	2	20	1	0	14	1	0	1	0	150	0	0	0	2	0	0	77	0	0	0	0	1	0	0	1
651	0	1	387	1	0	0	51	128	0	13	1	0	10	0	0	0	0	132	0	0	0	6	0	0	177	0	22	0	0	0	0	1	0
652	0	4	479	0	0	0	43	120	0	10	1	0	3	0	1	0	0	119	0	1	0	12	0	0	140	0	0	0	0	0	0	0	0
653	0	0	108	1	0	0	41	27	1	3	0	0	18	0	0	0	0	569	0	0	0	1	0	0	122	0	11	1	0	4	1	4	0
654	0	3	403	0	0	0	60	79	2	3	1	1	6	0	0	0	2	90	0	0	1	2	9	0	196	1	31	1	1	3	0	4	1
655	0	2	382	0	0	0	65	134	0	5	2	0	14	0	0	2	0	143	0	0	0	2	1	0	143	1	10	0	0	0	0	1	1
656	0	2	173	1	0	0	50	369	5	5	3	0	66	0	0	0	1	117	0	0	0	0	0	0	89	0	24	0	0	0	0	3	0
657	0	1	260	1	0	1	149	150	1	9	0	0	9	1	1	2	0	163	0	0	0	1	1	0	126	0	1	0	0	2	0	1	0
658	0	0	264	0	0	1	39	113	4	14	0	0	10	0	0	1	1	255	0	0	0	7	0	0	156	0	19	0	0	0	0	4	1
659	0	2	387	0	0	0	106	115	0	2	1	0	2	0	0	0	0	23	0	1	0	2	1	0	175	0	50	0	0	1	0	0	0
660	0	0	397	1	0	0	55	155	1	7	0	0	14	0	0	0	0	104	0	0	0	4	0	0	140	0	0	0	0	0	0	0	0
661	0	1	258	0	0	0	17	160	4	8	0	0	28	0	1	1	0	250	0	0	0	4	2	0	108	0	3	1	0	0	0	3	1
662	0	1	361	0	0	0	37	132	5	11	1	0	5	0	0	0	8	195	0	0	0	3	0	0	97	0	2	0	0	0	0	1	1
663	0	0	328	0	0	1	10	177	4	7	1	0	12	0	1	0	0	224	0	0	0	0	0	0	70	0	1	0	0	0	1	3	0
664	0	1	234	0	0	0	33	136	3	5	1	0	26	1	0	2	1	308	0	0	0	5	0	0	50	0	7	2	0	0	1	0	4
665	0	1	315	0	0	0	50	99	0	3	1	0	4	1	1	0	0	174	0	0	0	1	0	0	132	0	0	0	0	3	0	0	2
666	0	3	304	0	0	0	56	88	0	6	1	0	19	0	0	1	0	127	0	0	0	1	0	0	137	0	1	0	0	0	0	1	0
667	0	1	285	0	0	1	20	111	6	10	0	0	41	0	0	0	0	239	0	0	0	2	1	1	32	0	0	1	0	0	0	1	0
668	0	0	408	0	0	0	51	66	3	3	0	0	9	0	0	0	0	27	0	0	1	3	1	0	168	0	0	0	1	0	0	2	1
669	0	0	195	1	0	2	36	243	0	4	1	1	30	1	0	1	2	72	0	2	0	6	10	0	92	1	2	1	0	4	2	10	4
670	0	1	125	0	0	0	24	101	3	5	0	0	14	0	1	0	0	354	0	0	0	1	0	0	76	0	2	1	0	0	0	4	0
671	0	1	300	0	0	0	56	132	2	9	3	0	30	0	0	0	0	80	0	0	0	2	2	0	92	0	8	1	0	0	0	1	1
672	0	0	348	2	0	0	79	109	0	6	1	0	3	0	0	0	2	87	0	0	0	4	0	0	69	0	11	1	0	0	0	0	0
673	0	2	304	0	0	0	83	50	1	3	0	0	0	0	0	1	0	82	0	0	0	0	0	0	186	0	0	0	0	0	0	1	0
674	0	0	404	0	0	0	40	93	0	3	0	0	21	0	0	2	0	67	0	0	0	5	0	0	63	0	2	0	0	1	0	0	0
675	2	2	195	3	1	0	44	63	2	12	0	0	24	0	0	2	0	148	1	2	0	4	0	0	143	0	1	5	0	2	1	1	4
676	0	1	314	1	0	0	62	69	0	2	1	0	39	0	0	0	2	96	0	0	0	3	1	0	75	0	3	0	0	1	0	0	0
677	0	2	213	0	0	0	11	56	2	10	0	0	46	1	1	0	0	264	0	0	0	4	0	0	45	0	0	0	0	1	0	1	1
678	0	0	227	0	1	0	38	124	1	7	0	0	2	0	0	2	1	99	0	0	0	2	0	0	150	0	1	0	0	0	0	0	0
679	0	0	120	0	1	0	43	55	1	2	1	0	32	0	0	0	0	329	0	1	0	1	0	0	62	0	8	0	0	0	0	0	0
680	0	1	289	0	0	0	47	72	1	12	2	0	12	0	0	0	0	98	0	0	1	5	2	0	92	0	2	1	0	0	0	2	0
681	0	1	320	0	4	0	14	81	1	14	0	0	23	0	0	1	1	144	0	0	1	3	0	0	33	1	1	0	0	1	0	0	1
682	0	0	123	0	0	0	16	211	0	3	0	0	8	0	0	0	0	188	0	0	0	2	0	0	67	0	8	0	0	0	0	2	0
683	3	2	214	0	2	1	48	69	1	4	0	0	10	1	0	4	2	89	0	5	4	5	4	1	138	1	1	2	1	1	1	1	3
684	0	2	247	0	0	0	54	42	1	2	0	0	20	0	3	1	0	75	0	0	0	6	0	0	139	0	17	2	0	0	0	0	0
685	0	4	251	0	0	0	27	117	5	4	0	0	23	0	0	0	0	85	0	0	0	5	0	0	85	0	0	1	0	0	0	0	0
686	0	0	3	3	0	21	402	142	2	0	1	1	1	0	0	1	20	5	1	0	0	3	1	0	1	1	0	0	0	0	0	0	1
687	0	0	298	0	0	0	17	55	0	3	0	0	13	0	0	0	0	132	0	0	0	4	0	0	69	3	0	1	0	0	0	0	0
688	0	3	207	2	0	0	41	86	2	4	1	0	31	0	0	3	4	103	0	0	1	13	5	0	89	1	4	3	0	1	2	2	2
689	0	0	281	0	0	0	31	49	0	1	0	0	8	0	0	0	0	82	0	0	0	8	0	0	129	0	0	0	0	0	0	0	0
690	0	0	7	0	0	9	425	104	1	2	1	0	1	3	1	0	0	8	1	0	0	3	0	0	1	0	0	0	0	0	0	1	0
691	0	0	303	0	0	0	47	42	1	2	0	0	17	0	2	0	0	86	0	0	0	1	0	0	61	0	0	0	0	0	1	0	0
692	0	0	201	0	0	0	44	64	0	3	0	0	6	0	0	0	1	150	0	0	0	2	1	0	55	0	15	0	0	0	0	2	1
693	0	0	3	0	0	5	336	153	0	5	1	0	1	2	1	0	2	3	1	1	0	0	2	0	10	4	1	0	0	1	0	0	0
694	0	0	4	2	0	5	209	303	0	1	4	0	2	0	0	0	0	0	0	0	0	1	0	0	0	0	0	1	0	0	0	0	0
695	0	1	279	0	0	0	42	63	0	1	1	0	1	1	0	1	0	37	0	0	0	1	0	0	105	0	0	0	0	0	0	0	0
696	1	0	225	0	0	0	24	56	3	4	0	0	9	0	0	1	0	65	0	2	0	2	3	0	122	0	4	0	0	0	0	3	0
697	0	0	205	0	0	0	65	38	1	3	1	0	13	0	0	0	0	86	0	0	1	5	0	0	67	1	12	0	0	0	0	0	0
698	0	0	1	0	0	6	344	102	0	1	1	1	0	0	0	0	0	6	2	0	0	1	0	0	1	0	1	0	0	0	0	0	0
699	0	1	136	0	0	0	33	162	1	5	1	0	6	0	1	0	1	75	0	0	0	2	0	0	33	0	0	0	0	0	0	0	3
700	0	0	109	0	0	0	30	38	0	5	1	0	13	0	0	0	0	178	0	0	0	2	0	0	59	0	12	0	0	2	0	1	0
701	0	2	227	2	0	2	33	39	1	2	0	0	13	2	0	0	3	40	0	0	0	4	0	0	53	0	2	0	0	0	0	0	1
702	0	0	115	0	0	0	45	36	2	2	0	0	16	0	0	0	0	95	0	0	0	0	0	0	100	1	0	0	0	1	0	0	0
703	0	1	160	0	2	1	37	30	1	2	0	0	5	1	0	1	1	60	1	0	2	1	2	0	90	0	1	0	0	4	0	2	1
704	0	0	148	0	0	0	7	84	1	3	0	0	8	0	1	0	0	86	0	0	0	3	0	0	52	1	0	2	0	0	0	0	2
705	0	0	167	0	1	0	19	73	6	6	0	0	6	0	0	0	0	58	0	0	0	5	0	0	45	0	0	0	0	0	0	2	0
706	0	0	94	0	0	0	10	155	2	10	1	0	35	0	0	1	0	62	0	0	0	1	0	0	7	0	0	1	0	0	0	2	0
707	1	0	150	0	0	0	15	122	1	7	2	0	4	0	0	0	0	48	0	0	0	2	0	0	21	0	0	0	0	0	0	0	0
708	0	1	164	0	0	0	19	45	1	2	0	1	1	0	0	1	0	87	0	0	0	2	0	0	16	1	1	1	0	0	1	0	0
709	0	0	144	0	0	0	18	34	0	3	0	0	26	0	0	1	1	58	0	2	0	3	2	0	49	0	0	0	0	1	1	1	1
710	0	1	111	0	0	0	16	55	2	2	1	0	16	0	1	0	0	61	0	0	0	3	0	0	58	0	1	1	0	0	0	0	0
711	2	1	83	0	0	0	18	19	1	1	0	0	6	0	0	0	2	63	0	0	0	1	0	0	47	0	0	0	0	0	0	0	0
712	0	1	90	0	0	0	16	17	0	3	0	1	0	0	1	3	2	1	0	0	4	1	0	0	1	64	0	0	0	2	0	0	0
713	0	0	31	0	0	0	9	16	0	2	0	0	5	0	2	0	2	28	0	0	0	0	0	0	17	5	0	0	0	1	0	1	0
714	0	0	56	0	0	0	3	12	0	0	0	0	1	0	0	0	0	31	0	0	0	0	0	0	5	0	0	0	0	0	0	0	0
715	0	0	23	0	0	0	5	21	0	5	0	0	5	0	0	0	0	32	0	0	0	0	0	0	5	0	0	0	0	0	0	0	0
716	0	0	5	0	0	0	2	0	0	57	0	0	0	0	4	0	0	0	0	0	0	0	0	0	0	0	4	11	0	0	0	0	0
717	0	0	1	0	0	0	0	0	0	49	0	0	0	0	1	0	0	0	0	0	0	0	0	0	0	0	0	0	0	0	0	0	0
718	0	0	10	0	0	0	2	0	23	0	0	0	0	0	0	0	0	6	0	0	0	0	0	0	4	0	0	0	0	0	0	0	0
719	0	0	2	0	0	0	1	0	0	35	0	0	0	0	0	0	1	2	0	0	2	0	1	0	2	0	0	0	0	0	0	0	0
720	0	0	3	0	0	0	2	1	0	3	0	0	0	0	0	0	0	0	0	0	0	0	0	0	3	0	0	2	0	0	0	32	2
721	0	0	11	0	0	0	3	18	0	0	0	0	0	0	0	0	0	5	0	0	0	1	0	0	3	0	0	0	0	0	0	0	0
722	0	0	3	0	0	0	0	0	0	26	0	0	0	0	0	0	0	2	0	0	0	0	4	0	4	0	0	0	0	0	0	0	0
723	0	0	11	0	0	0	2	12	0	0	0	0	3	0	0	0	0	4	0	0	0	0	0	0	4	0	0	0	0	0	0	0	0
724	0	1	10	0	0	0	1	4	0	1	0	0	2	0	2	0	7	0	0	0	1	0	0	1	2	0	0	1	0	0	0	0	0
725	0	0	3	0	0	0	1	0	0	18	0	0	0	0	0	0	0	0	0	0	1	0	0	0	0	0	0	0	0	0	0	0	0
726	0	0	4	0	0	0	3	1	0	0	1	0	0	11	0	0	0	1	0	0	1	0	0	0	0	4	0	0	0	0	0	0	0
727	0	0	0	0	0	0	0	0	0	0	0	0	0	0	0	0	0	1	0	0	0	0	0	0	23	0	0	0	0	0	0	0	0
728	0	0	8	0	0	0	0	2	0	11	0	0	0	0	0	0	0	2	0	0	0	0	0	0	0	0	0	0	0	0	0	0	0
729	0	0	14	0	0	0	2	4	0	0	0	0	2	0	0	0	0	1	0	0	0	0	0	0	2	0	0	0	0	0	0	0	0
730	0	0	6	0	0	0	1	4	0	1	0	0	0	0	0	0	0	12	0	0	0	0	0	0	1	0	0	0	0	0	0	0	0
731	0	0	8	0	0	0	0	4	0	0	0	0	0	0	4	0	0	2	0	0	0	0	0	0	2	0	0	0	0	0	0	0	0
732	0	0	5	0	0	0	0	0	12	0	0	0	0	0	0	0	0	3	0	0	0	0	0	0	1	0	0	0	0	0	0	0	0
733	0	0	5	1	0	0	1	5	0	0	0	0	3	0	0	0	0	3	0	0	0	1	0	0	2	0	0	0	0	0	0	0	0
734	0	0	2	0	0	0	1	3	0	4	0	0	1	0	2	0	0	2	0	0	0	0	0	0	2	0	0	1	0	0	0	0	0
735	0	0	1	0	0	0	0	0	0	0	0	0	0	0	0	0	0	0	0	0	0	0	0	0	1	0	0	0	17	0	0	0	0
736	0	0	13	0	0	0	2	1	0	0	0	0	1	0	0	0	0	1	0	0	0	1	0	0	1	0	0	0	0	0	0	0	0
737	0	0	8	0	0	0	0	5	0	0	1	0	0	0	0	0	0	6	0	0	0	0	0	0	2	0	0	0	0	0	0	0	0
738	0	0	4	0	0	0	1	6	0	4	0	0	0	0	0	0	0	6	0	0	0	0	0	0	0	0	0	0	0	0	0	1	0
739	0	0	7	0	0	0	1	4	0	1	0	0	0	0	1	0	0	1	0	0	0	0	0	0	4	0	0	0	0	0	0	0	0
740	0	0	1	0	0	0	0	0	13	0	0	0	0	0	0	0	0	5	0	0	0	0	0	0	1	0	0	0	0	0	0	0	0
741	0	0	3	2	0	0	1	0	0	4	1	0	0	0	1	0	0	3	0	0	0	0	0	0	3	0	0	0	0	0	0	0	0
742	0	0	2	0	0	0	0	5	1	7	0	0	0	0	0	0	0	2	0	0	0	0	0	0	1	0	0	0	0	0	0	0	0
743	0	0	7	0	0	0	2	1	0	0	1	0	0	0	0	0	0	4	0	0	0	0	0	0	3	0	0	0	0	0	0	0	0
744	0	0	3	0	0	0	0	8	0	6	0	0	0	0	0	0	0	1	0	0	0	0	0	0	0	0	0	0	0	0	0	0	0
745	0	0	6	0	0	0	1	5	0	4	0	0	0	0	2	0	0	0	0	0	0	0	0	0	0	0	0	1	0	0	0	0	0
746	0	0	2	1	0	0	0	0	0	0	10	0	0	0	1	0	0	0	0	0	0	0	0	0	0	0	0	2	0	0	0	0	0
747	0	0	8	0	0	0	0	3	1	2	0	0	0	0	0	0	0	0	0	0	0	0	0	0	1	0	0	3	0	0	0	0	0
748	0	0	6	0	0	0	1	2	0	0	0	0	1	0	0	0	0	1	0	0	0	0	0	0	5	0	0	0	0	0	0	0	0
749	0	0	6	0	0	0	1	3	0	0	1	0	2	0	0	0	0	3	0	0	0	0	0	0	0	0	0	0	0	0	0	0	0
750	0	0	9	0	0	0	0	2	1	0	0	0	0	0	0	0	0	2	0	0	0	0	0	0	2	0	0	0	0	0	0	0	0
751	0	1	4	0	0	0	0	4	0	1	0	0	0	0	0	0	0	3	0	0	0	0	0	0	3	0	0	0	0	0	0	0	0
752	0	0	2	0	0	0	0	0	0	0	11	0	0	0	1	0	0	1	0	0	0	0	0	0	0	0	0	1	0	0	0	0	0
753	0	0	0	0	0	0	0	0	0	11	0	0	0	0	1	0	0	0	0	0	0	0	0	0	0	0	0	3	0	0	0	0	0
754	0	0	8	0	0	0	2	1	0	0	0	0	1	0	0	0	0	5	0	0	0	0	0	0	0	0	0	0	0	0	0	0	0
755	0	0	3	0	0	0	0	0	0	0	6	0	0	0	1	0	0	1	0	0	0	1	0	0	0	0	0	3	0	0	0	0	0
756	0	0	2	1	0	0	2	0	0	4	0	0	2	0	1	0	0	1	0	0	0	0	0	0	2	0	0	1	0	0	0	0	0
757	0	0	5	0	0	0	0	0	0	0	0	0	0	0	8	0	0	0	0	0	0	0	0	0	1	0	0	1	0	0	0	0	0
758	0	0	3	0	0	0	0	0	0	10	0	0	0	0	0	0	0	0	0	0	0	0	0	0	1	0	0	0	0	0	0	0	0
759	0	0	0	0	0	0	3	0	5	1	0	0	1	0	1	0	0	1	0	0	0	0	1	0	1	1	0	1	0	0	0	0	0
760	0	0	0	0	0	0	2	0	0	13	0	0	0	0	1	0	0	0	0	0	0	0	0	0	0	0	0	1	0	0	0	0	0
761	0	0	2	1	0	1	0	1	1	2	0	0	0	0	0	0	0	2	0	0	0	0	0	0	2	0	0	1	0	0	0	1	0
762	0	0	1	0	0	0	3	3	0	0	0	0	0	0	0	0	0	1	0	0	0	0	0	0	6	0	0	0	0	0	0	0	0
763	0	0	7	1	0	0	1	1	0	0	1	0	0	0	0	0	0	0	0	0	0	0	0	0	3	0	0	1	0	0	0	0	0
764	0	0	6	0	0	0	1	0	0	3	0	0	0	0	0	0	0	3	0	0	0	0	0	0	3	0	0	0	0	0	0	0	0
765	0	0	2	0	0	0	1	0	0	8	0	0	1	0	0	0	0	1	0	1	0	0	0	0	0	0	0	0	0	0	0	0	0
766	0	0	6	0	0	0	1	3	0	3	0	0	0	0	0	0	0	1	0	0	0	0	0	0	0	0	0	0	0	0	0	0	0
767	0	0	3	0	0	0	0	0	0	9	0	0	0	0	0	0	0	0	0	0	0	0	0	0	0	0	0	1	0	0	0	0	0
768	0	0	1	2	0	0	1	0	0	4	0	0	0	0	1	0	0	0	0	0	0	0	0	0	0	0	0	3	0	0	0	1	0
769	0	0	0	0	0	0	0	0	0	0	8	0	0	0	2	0	0	0	0	0	0	0	0	0	0	0	0	2	0	0	0	0	0
770	0	1	4	2	0	0	1	0	0	0	0	0	1	0	1	0	2	1	0	0	0	0	0	0	0	1	0	1	0	0	0	0	0
771	0	0	0	0	0	0	0	1	0	0	10	0	0	0	1	0	0	1	0	0	0	0	0	0	1	0	0	0	0	0	0	0	0
772	0	0	4	0	0	0	0	1	0	0	5	0	0	0	1	0	0	0	0	0	0	0	0	0	0	0	0	1	0	0	0	1	0
773	0	0	3	0	0	0	0	3	0	0	0	0	1	0	7	0	0	0	0	0	0	0	0	0	0	0	0	0	0	0	0	0	0
774	0	1	5	0	0	0	0	2	0	1	0	0	0	0	0	0	0	0	0	0	0	0	0	0	3	0	0	0	0	0	0	0	0
775	0	0	1	0	0	0	0	1	0	8	0	0	1	0	1	0	0	1	0	0	0	0	1	0	0	0	0	0	0	0	0	0	0
776	0	0	2	0	0	0	0	0	0	0	8	0	0	0	1	0	0	2	0	0	0	0	0	0	0	0	0	1	0	0	0	0	0
777	0	0	4	1	0	0	0	0	0	3	0	0	0	0	1	0	0	1	0	0	0	0	0	0	1	0	0	1	0	0	0	0	0
778	0	0	4	0	0	0	2	2	1	0	0	0	0	0	1	0	0	3	0	0	0	0	0	0	1	0	0	0	0	0	0	0	0
779	0	0	2	0	0	0	0	3	0	1	0	0	0	0	0	0	0	2	0	0	0	0	0	0	1	0	0	4	0	0	0	0	0
780	0	0	1	0	0	0	1	2	0	4	0	0	0	0	2	0	0	2	0	0	0	0	0	0	0	0	0	1	0	0	0	0	0
781	0	0	4	2	0	0	0	0	1	0	0	0	0	0	4	0	0	0	0	0	0	0	0	0	0	0	0	2	0	0	0	0	0
782	0	0	6	0	0	0	1	4	0	0	0	0	0	0	0	0	0	2	0	0	0	0	0	0	1	0	0	0	0	0	0	0	0
783	0	0	2	0	0	0	0	0	0	12	0	0	0	0	0	0	0	0	0	0	0	0	0	0	0	0	0	0	0	0	0	0	0
784	0	0	1	0	0	0	1	0	0	9	0	0	0	0	0	0	0	1	0	0	0	0	0	0	0	0	0	0	0	1	0	0	0
785	0	0	8	0	0	0	0	1	0	0	0	0	0	0	3	0	0	0	0	0	0	0	0	0	0	0	0	1	0	0	0	0	0
786	0	0	0	0	0	0	0	0	0	8	0	0	0	0	0	0	1	0	0	0	0	0	0	0	0	0	0	0	0	0	0	0	0
787	0	0	3	0	0	0	0	0	2	2	0	0	0	0	0	0	0	4	0	0	0	0	0	0	1	0	0	2	0	0	0	0	0
788	0	0	0	0	0	0	2	0	0	9	0	0	0	0	0	0	0	1	0	0	0	0	1	0	0	0	0	0	0	0	0	0	0
789	0	0	2	0	0	0	0	1	0	0	0	0	0	4	5	0	0	0	0	0	0	0	0	0	0	0	0	0	0	0	0	0	0
790	2	0	0	0	0	0	1	0	0	3	0	0	0	1	1	0	0	1	1	0	1	0	0	0	0	0	1	0	0	0	0	1	0
791	0	0	1	0	0	0	1	3	0	2	0	0	0	0	2	0	0	1	0	0	0	0	0	0	1	0	0	2	0	0	0	0	0
792	0	0	4	0	0	0	0	3	0	3	0	0	0	0	0	0	0	3	0	0	0	0	0	0	1	0	0	0	0	0	0	0	0
793	0	0	2	0	0	0	1	3	0	0	0	0	2	1	0	0	1	1	0	0	0	0	0	0	3	0	0	0	0	0	0	0	0
794	0	0	9	0	0	0	0	1	0	0	0	0	1	0	0	0	0	0	0	0	0	0	0	0	1	0	0	0	0	0	0	0	0
795	0	0	4	1	0	0	0	1	0	0	0	0	0	0	2	0	0	0	0	0	0	0	0	0	0	0	0	5	0	0	0	0	0
796	0	0	3	0	0	0	1	2	0	4	0	1	0	0	0	0	0	1	0	0	0	0	1	0	0	0	0	0	0	0	0	0	0
797	0	0	4	0	0	0	1	1	0	0	0	0	0	0	0	0	0	5	0	0	0	0	0	0	1	0	0	0	0	0	0	0	0
798	0	0	5	0	0	1	1	4	0	1	0	0	0	0	0	0	0	1	0	0	0	0	0	0	0	0	0	0	0	0	0	1	0
799	0	0	1	0	0	0	1	4	0	0	0	0	2	0	0	0	0	4	0	0	0	0	0	0	1	0	0	0	0	0	0	1	0
800	0	3	954	230	2	11	544	4	1	9458	0	1	4	1092	19	22	0	450	0	1	299	33	30	25	5	66	1	3	0	0	1	0	5
801	1	30	891	586	1	0	974	0	2	5696	1	0	2	0	1153	0	1	7	0	1	0	0	2	2	3	1	1	675	0	0	0	12	0
802	40	2	777	0	0	0	140	4	2	6239	0	0	0	31	242	0	0	4	0	2	1	1	0	0	5	27	106	1327	7	2	0	0	0
803	0	69	1941	1139	1	1	165	691	12	45	4	1	3	0	1203	3	3	21	0	0	2	0	2	3	5	1	1	1678	0	3	2	778	2
804	12	1	560	0	1	1	72	4	1	4150	0	0	0	6	119	0	0	3	0	0	0	1	0	1	1	12	105	1079	1	10	0	1	1
805	8	4	701	1	0	0	123	1	0	3844	0	0	5	1	227	0	0	10	0	0	0	0	0	1	4	1	58	999	0	2	0	0	0
806	0	30	1220	1	0	1	103	231	8	32	0	0	7	0	1525	0	0	57	0	1	0	1	1	2	6	1	1307	600	0	52	1	0	0
807	2	3	428	0	0	0	225	2	0	3621	0	0	182	6	0	1	23	203	0	1	0	0	215	5	149	2	1	0	0	0	0	0	1
808	0	0	317	0	0	1	50	2	3863	5	0	0	2	0	2	1	2	436	0	0	0	1	41	0	155	0	0	2	0	0	1	2	0
809	0	8	642	0	0	0	70	162	2	9	2	0	3	0	502	0	0	6	0	0	0	1	0	0	0	1	421	508	1	11	0	8	0
810	0	3	613	2	0	0	139	373	6	21	1	0	128	0	0	2	1	681	1	0	0	7	3	0	330	0	34	1	0	0	0	10	0
811	0	6	563	321	0	0	54	100	1	0	1	0	0	0	301	0	5	0	0	0	0	0	0	0	2	0	0	427	0	0	0	0	0
812	0	6	508	0	0	0	33	539	5	29	6	0	227	0	0	1	0	287	0	0	2	2	0	0	153	0	1	0	1	0	1	0	1
813	0	6	929	0	0	2	61	77	4	7	2	2	48	0	0	0	2	265	1	0	0	20	3	0	300	0	4	1	0	0	0	0	6
814	1	2	613	1	0	0	66	295	7	15	1	0	140	1	1	2	2	220	0	0	1	17	3	0	293	2	9	1	1	0	0	2	4
815	0	1	576	1	0	2	51	312	3	43	1	1	37	2	0	1	2	206	2	0	2	5	1	1	326	0	30	5	0	2	1	1	1
816	0	5	618	0	3	1	139	178	2	4	1	0	81	2	0	0	1	217	0	1	0	27	2	1	254	0	17	1	0	0	0	1	0
817	0	1	437	0	0	0	43	380	8	31	3	0	14	0	1	1	1	475	0	0	0	2	0	0	91	0	17	0	0	0	0	0	3
818	0	8	315	316	0	1	12	33	3	6	1	0	0	0	211	0	0	1	0	0	1	0	0	0	4	1	0	558	0	0	0	24	1
819	1	10	652	1	3	4	63	140	1	12	1	1	137	3	4	1	4	160	0	4	5	12	4	1	246	1	6	3	0	3	1	3	3
820	1	1	601	0	1	0	110	151	1	11	0	0	76	0	0	0	1	315	1	0	2	14	1	0	168	0	1	0	0	0	0	0	1
821	0	3	646	0	0	0	130	124	2	4	2	0	29	0	0	0	0	253	0	0	0	17	1	0	193	0	3	1	0	0	0	1	0
822	0	2	579	3	1	0	93	70	1	23	1	0	147	0	0	2	0	218	1	1	0	30	4	1	242	0	0	3	0	1	0	0	1
823	0	2	684	0	0	1	33	278	1	3	2	0	45	0	0	0	0	196	0	0	0	8	1	0	151	1	0	0	1	0	1	4	5
824	0	2	493	0	0	0	91	96	1	15	0	0	55	0	0	0	1	380	0	0	0	4	0	0	181	0	10	0	1	1	0	2	0
825	0	1	448	0	0	0	54	136	0	19	3	0	55	0	1	0	0	463	0	0	0	11	0	0	150	0	0	3	0	0	0	3	1
826	0	3	607	0	0	1	78	193	1	11	0	0	37	0	1	0	0	261	0	1	0	2	0	0	111	0	5	0	0	0	1	0	1
827	0	0	567	1	0	0	97	136	2	2	0	0	18	0	2	0	0	257	0	0	0	5	1	1	211	0	1	0	1	0	0	0	0
828	0	3	569	0	0	0	38	230	4	11	0	0	16	0	1	1	1	241	0	0	0	8	2	0	124	0	9	0	0	0	0	0	3
829	1	0	479	1	0	0	28	367	2	24	1	0	70	0	0	0	0	188	0	0	0	4	0	0	89	0	0	0	0	0	0	1	4
830	0	1	445	0	0	0	55	312	6	24	6	0	58	0	3	0	0	230	0	0	0	3	0	0	83	1	7	0	0	1	0	0	2
831	0	1	295	0	0	0	36	161	3	10	1	1	115	0	0	0	1	441	0	0	0	9	3	0	133	0	8	0	0	1	5	6	1
832	0	2	412	1	0	0	89	237	1	9	2	0	168	0	0	0	0	205	0	0	0	9	0	1	103	1	1	0	0	1	0	0	8
833	1	1	447	0	0	0	100	151	0	10	2	0	21	0	0	2	0	110	0	0	0	8	2	2	340	2	8	2	1	0	1	10	0
834	0	1	476	0	0	1	43	109	0	5	1	2	109	0	0	2	0	279	0	1	0	11	1	0	165	0	6	1	0	1	0	2	1
835	0	2	629	1	0	0	56	79	0	4	0	0	35	0	0	3	2	243	0	0	0	11	0	0	156	1	4	2	0	2	1	1	0
836	0	3	500	0	0	0	74	165	1	13	0	0	38	0	0	0	0	172	0	0	0	6	0	0	217	0	7	1	0	0	0	0	0
837	0	1	487	1	0	0	99	132	5	13	0	0	49	0	0	1	0	149	0	0	0	8	2	0	234	0	21	1	0	1	0	0	0
838	0	1	486	0	1	0	58	209	0	10	1	0	36	0	0	0	0	207	0	0	0	9	0	1	176	0	0	1	0	0	0	2	0
839	0	2	504	0	0	0	51	252	2	18	2	0	35	0	0	1	2	221	0	0	0	6	0	0	75	0	0	0	0	0	0	0	0
840	0	1	646	0	1	0	62	123	2	10	0	0	23	0	1	1	0	124	0	0	0	5	1	0	168	0	2	0	0	0	0	2	1
841	0	3	285	0	0	0	6	453	7	38	2	1	0	0	0	0	1	292	0	0	0	6	0	0	83	0	1	2	0	0	0	4	0
842	0	7	365	177	2	0	31	264	3	12	4	0	0	0	99	0	1	2	0	0	0	0	0	0	1	0	0	183	0	0	0	0	0
843	2	0	0	2	0	25	962	133	1	3	0	0	1	1	0	1	1	12	1	0	0	1	4	0	2	1	1	0	0	0	0	0	0
844	0	3	574	0	0	1	116	67	2	8	0	0	10	0	1	0	0	125	0	0	0	4	1	0	202	0	16	1	0	0	0	0	2
845	0	1	434	0	1	0	45	195	4	13	2	0	6	0	1	0	0	279	0	0	0	10	0	1	126	0	2	0	0	1	1	2	2
846	0	0	438	0	0	0	97	150	2	5	0	1	7	0	0	1	0	187	0	2	0	11	0	0	191	0	3	0	0	3	0	0	2
847	0	0	394	0	0	0	28	259	6	17	0	0	89	1	0	0	0	288	1	0	0	5	0	0	17	0	1	0	1	0	1	0	1
848	1	6	532	2	1	0	53	111	2	6	1	0	26	0	1	0	1	132	0	0	0	7	1	1	217	0	0	1	0	3	0	0	0
849	0	2	455	0	0	0	92	185	1	7	2	0	37	0	0	0	0	108	0	0	0	4	2	0	199	0	15	0	0	0	0	0	1
850	0	2	417	0	0	0	113	195	2	29	1	0	14	0	1	1	1	173	0	0	0	2	2	1	136	0	0	0	0	0	0	0	2
851	0	2	446	0	1	1	121	121	2	6	0	0	70	1	0	0	0	208	0	0	0	24	0	1	49	0	19	2	0	0	0	1	0
852	0	3	517	0	0	0	41	127	4	5	1	0	70	0	0	0	0	107	0	0	0	12	1	0	175	0	1	2	0	2	0	0	0
853	0	4	412	0	0	0	40	155	2	8	1	0	48	0	0	0	0	196	0	3	0	9	3	0	124	1	1	0	0	1	0	0	3
854	0	1	487	0	0	0	78	152	2	12	2	0	15	0	0	1	0	105	0	1	0	9	1	0	145	0	2	0	0	0	0	0	0
855	0	1	425	0	0	0	50	149	3	9	0	0	11	0	1	1	2	58	0	0	0	6	0	0	244	0	33	1	0	2	1	10	0
856	0	2	371	0	0	0	38	273	0	20	1	0	76	1	2	2	0	96	0	0	0	7	0	0	108	0	2	0	0	0	1	1	0
857	0	3	391	1	0	0	82	135	2	6	0	0	17	0	0	16	1	201	0	0	0	8	0	0	113	0	0	1	0	1	0	0	0
858	0	0	341	0	0	0	47	327	4	17	4	0	24	0	0	0	0	116	0	0	0	1	0	0	80	0	1	0	0	0	0	0	1
859	0	1	347	4	0	0	64	164	1	9	0	0	37	0	0	1	0	115	0	0	0	4	2	0	197	0	9	0	0	2	0	1	3
860	0	3	435	0	0	0	88	79	2	3	1	0	8	1	3	0	1	130	0	0	0	3	1	1	160	0	10	0	0	0	0	5	2
861	0	3	441	0	0	0	41	94	3	2	0	0	11	0	1	0	1	84	0	0	0	2	0	0	212	0	2	1	0	0	0	0	0
862	0	2	375	0	0	0	45	210	3	12	0	0	7	0	0	0	0	146	0	0	0	1	0	1	76	1	3	0	0	0	0	1	0
863	0	3	411	0	0	0	80	80	4	3	0	0	29	1	0	0	0	115	1	0	0	7	0	0	142	0	7	0	0	1	1	0	0
864	0	2	311	2	0	1	61	131	4	13	0	0	11	1	0	0	0	147	0	0	0	1	2	2	154	2	40	4	0	0	0	1	3
865	0	1	373	0	1	0	62	118	1	6	0	0	14	0	3	0	1	97	0	0	0	2	0	0	164	0	7	3	0	0	0	0	0
866	0	2	352	0	0	0	15	194	3	16	2	0	28	0	1	0	1	175	0	0	0	2	0	0	52	0	0	1	0	0	0	0	0
867	0	2	85	0	1	1	19	1	0	471	0	0	59	0	1	7	4	48	0	1	0	0	71	1	44	0	0	0	1	1	0	2	8
868	0	2	315	1	0	1	47	149	0	10	0	0	5	0	1	0	0	105	0	0	0	1	3	0	161	0	26	0	0	0	3	0	1
869	0	1	351	1	1	0	59	103	2	3	1	0	19	0	1	1	0	110	0	1	0	7	0	0	135	0	3	0	0	1	0	0	0
870	0	1	406	2	0	0	71	121	2	8	2	0	22	0	1	0	0	41	0	0	0	0	0	0	105	0	4	0	1	0	1	1	3
871	0	3	355	0	0	0	38	81	1	7	0	0	28	1	0	0	1	105	0	1	0	8	1	0	170	0	3	2	0	0	2	0	0
872	0	0	271	14	0	0	60	141	0	2	0	0	24	0	1	2	0	65	0	0	1	10	24	0	157	0	25	0	0	0	0	6	1
873	0	0	364	0	0	0	51	94	1	6	0	0	7	0	0	0	1	85	0	0	0	0	1	0	174	0	1	0	0	1	0	2	0
874	0	0	342	0	0	0	107	98	0	6	2	0	4	0	0	0	0	111	0	0	0	1	1	0	101	0	3	0	0	1	0	0	0
875	2	4	415	0	0	0	27	53	0	6	1	0	14	1	1	0	0	62	0	0	0	5	0	0	140	0	3	1	0	0	0	0	0
876	1	0	330	0	0	0	31	97	1	14	2	0	3	1	1	1	1	136	0	0	0	2	1	0	125	0	0	0	0	0	0	2	0
877	0	0	1	0	0	11	575	132	0	1	3	0	0	0	0	0	0	1	0	0	0	0	1	2	0	1	0	0	0	0	0	1	0
878	0	1	236	1	0	0	66	129	0	2	0	0	2	0	0	0	0	80	0	0	0	3	2	0	134	0	44	1	0	0	0	0	0
879	1	1	315	0	0	0	29	115	2	6	0	0	3	0	0	0	0	170	0	0	0	2	0	0	61	0	0	0	0	0	0	2	0
880	0	0	258	0	0	0	25	117	1	3	2	0	33	1	0	0	0	185	0	0	0	5	1	0	62	1	2	0	0	0	0	0	0
881	0	0	1	2	1	43	550	99	0	1	0	0	1	1	3	0	1	5	0	0	0	1	0	0	0	0	0	0	0	0	0	0	0
882	0	1	350	0	0	0	42	60	1	2	1	0	35	0	0	0	0	114	0	0	0	0	0	0	89	1	3	0	0	0	0	0	0
883	1	0	4	0	0	16	553	69	1	14	0	0	1	1	0	0	1	5	1	0	0	1	1	0	4	3	0	0	1	2	0	0	4
884	0	2	292	0	0	0	45	112	1	7	0	0	9	0	0	0	2	143	0	0	0	6	0	0	40	1	0	1	0	0	1	0	0
885	0	0	247	0	0	0	34	50	0	3	2	0	5	0	1	0	1	114	0	0	0	1	0	0	167	0	14	1	0	0	0	1	1
886	0	1	262	0	0	0	40	106	2	12	3	0	5	0	0	0	0	116	0	0	0	0	0	0	105	1	0	0	0	0	0	3	1
887	0	0	203	0	0	0	37	70	1	6	1	0	23	0	0	0	0	143	0	0	0	1	0	1	147	0	16	0	0	0	0	0	0
888	0	1	282	0	0	1	74	60	0	3	0	0	2	0	1	0	0	99	0	0	0	1	1	1	102	0	12	0	0	4	0	4	0
889	0	1	265	0	0	0	38	136	2	12	3	0	21	2	1	0	1	67	0	0	1	10	1	1	52	1	1	2	0	0	0	1	2
890	0	0	240	1	0	0	64	74	0	7	0	0	34	0	0	0	0	87	0	2	0	2	1	0	100	0	2	1	0	0	0	0	0
891	0	1	218	2	0	0	36	65	0	6	0	0	26	0	1	1	2	140	0	1	0	6	1	0	121	0	2	0	1	1	0	0	2
892	0	1	313	0	0	0	60	49	0	0	0	0	2	0	2	0	0	43	0	0	0	3	1	1	116	0	1	2	0	0	0	0	0
893	0	0	271	1	0	0	28	108	1	2	0	0	41	0	0	0	0	71	0	0	0	5	1	0	60	0	0	1	1	1	0	1	1
894	0	0	152	1	0	0	17	139	3	18	0	0	38	0	0	0	0	163	0	0	0	1	0	0	61	0	0	0	0	0	0	2	0
895	0	0	232	0	1	0	56	80	0	2	0	0	13	1	0	0	0	86	0	0	1	5	0	0	94	0	16	0	0	1	0	0	0
896	0	1	227	0	0	0	55	54	1	3	0	0	14	0	0	1	0	83	0	0	0	9	18	1	93	0	12	0	0	2	0	4	6
897	1	3	269	0	0	0	36	98	2	4	0	0	2	0	0	0	0	55	0	0	0	2	0	0	95	0	4	0	0	0	0	2	0
898	0	4	258	0	0	0	24	94	0	6	1	0	20	0	1	0	0	79	0	0	0	0	2	0	83	0	1	1	0	0	0	0	0
899	0	1	251	0	0	0	43	55	0	2	1	0	0	2	0	2	0	59	0	0	0	2	0	0	138	0	0	0	0	0	0	0	0
900	0	0	212	0	1	2	29	92	0	3	0	0	5	0	1	0	0	121	0	0	0	2	2	0	87	0	1	0	0	0	0	2	0
901	0	1	219	0	0	0	33	96	5	2	0	0	38	0	0	0	0	83	0	0	0	1	0	1	53	0	6	1	0	0	0	0	1
902	0	0	114	1	0	0	13	244	0	2	3	0	22	0	0	0	0	61	0	0	0	3	0	0	58	0	1	0	0	0	0	2	0
903	0	2	236	1	0	0	34	88	2	7	1	0	15	0	0	1	0	84	0	0	0	0	1	0	53	0	0	1	0	0	0	2	0
904	0	1	264	0	0	0	27	65	0	6	2	0	11	0	1	0	0	92	0	0	0	4	0	0	57	0	1	0	0	1	0	0	1
905	0	0	3	0	1	8	419	67	0	1	0	0	0	1	1	0	0	9	0	0	1	0	0	1	2	0	0	0	0	0	0	0	0
906	0	1	307	0	0	0	27	67	0	3	1	0	8	0	0	0	0	45	0	0	0	3	0	0	36	0	0	0	0	0	0	0	0
907	0	0	286	0	0	0	15	84	0	5	0	0	13	0	0	0	0	44	0	0	0	11	0	1	34	0	5	0	0	0	0	0	0
908	0	1	238	1	0	0	31	43	0	0	0	0	13	0	1	0	0	77	0	0	0	1	0	0	68	0	4	0	0	0	0	0	0
909	0	2	92	0	0	1	23	33	1	4	1	0	102	0	0	3	1	87	0	0	0	9	0	0	78	0	7	1	0	2	0	0	2
910	0	1	207	8	0	1	33	128	1	8	0	0	0	1	0	4	0	18	0	0	23	1	0	0	0	2	0	0	0	0	1	0	0
911	1	0	221	0	0	0	19	45	2	13	0	0	13	6	0	0	1	35	0	0	1	8	0	0	44	0	1	0	0	0	0	0	0
912	0	0	117	0	0	0	21	74	0	5	0	0	2	0	0	0	0	60	0	0	0	1	0	0	58	0	2	0	0	0	0	0	0
913	0	0	1	0	2	4	258	60	1	2	1	0	0	2	0	0	0	2	0	0	0	0	0	1	0	0	0	0	0	0	0	0	0
914	0	0	4	0	0	0	1	0	0	73	0	0	2	182	2	1	1	0	0	3	0	0	0	0	1	17	0	4	0	0	0	1	0
915	0	0	2	0	0	2	153	54	1	1	0	0	1	0	0	0	0	1	0	0	0	0	2	0	2	0	0	0	0	0	0	0	0
916	0	0	58	0	0	0	21	27	0	1	0	0	12	0	0	0	0	48	0	0	0	3	0	0	46	0	1	0	0	0	0	0	0
917	0	0	65	0	0	0	14	21	0	4	1	0	1	0	0	1	0	24	0	0	0	0	0	0	55	0	0	1	0	0	0	4	0
918	1	2	2	3	2	0	1	8	0	10	0	1	38	0	1	0	8	20	1	0	2	4	5	1	0	1	4	5	2	7	1	7	14
919	0	0	7	2	0	0	2	6	0	3	0	0	4	28	4	3	5	32	0	4	17	2	1	0	1	7	0	0	0	4	3	1	1
920	0	0	47	0	0	0	13	47	0	4	0	0	2	0	0	0	0	23	0	0	0	0	0	0	5	0	1	0	0	0	0	0	0
921	0	0	12	0	0	1	9	0	0	39	0	0	0	0	13	0	0	0	0	0	0	0	0	0	0	0	0	4	0	0	0	0	0
922	3	0	8	0	0	0	6	0	0	45	0	0	0	0	12	0	0	0	0	0	0	0	0	0	1	1	1	4	0	1	0	0	0
923	0	0	3	1	0	0	1	0	0	26	0	0	0	4	0	0	0	1	0	0	1	0	0	0	0	0	0	0	0	0	0	0	0
924	0	0	1	0	0	0	0	0	0	29	0	0	0	0	1	0	0	0	0	0	0	0	0	0	0	0	0	5	0	0	0	0	0
925	1	0	10	0	0	0	3	5	0	1	0	0	2	0	0	0	0	8	0	0	0	0	0	0	10	1	1	0	0	0	0	0	0
926	0	0	4	1	0	0	0	0	0	25	0	0	0	4	0	0	0	3	0	0	2	0	1	0	0	0	0	0	0	0	0	0	0
927	0	0	5	0	0	0	0	0	0	30	0	0	0	0	1	0	0	0	0	0	0	0	0	0	0	0	0	4	0	0	0	0	0
928	0	1	1	1	0	0	1	0	1	21	0	0	0	0	5	0	0	0	0	0	0	0	0	0	0	0	0	8	0	0	0	0	0
929	0	0	9	0	0	0	4	2	0	0	0	0	3	0	0	0	0	5	0	0	0	0	0	0	13	0	0	0	0	0	0	0	0
930	0	0	8	0	0	0	2	2	0	12	0	0	0	0	0	0	0	2	0	0	0	0	0	0	2	0	0	5	0	0	0	0	0
931	0	0	4	7	0	0	0	2	0	0	0	0	0	0	7	0	0	2	0	0	0	0	0	0	0	0	0	9	0	0	0	0	0
932	0	0	4	0	0	0	3	0	0	18	0	0	0	0	0	0	0	0	0	0	0	0	0	0	0	0	1	7	0	0	0	0	0
933	0	0	4	0	0	0	0	0	0	23	0	0	0	5	0	0	0	1	0	0	2	0	0	0	0	0	0	0	0	0	0	0	0
934	0	0	2	1	0	0	3	0	0	24	0	0	0	2	0	0	0	0	0	0	0	0	0	0	0	1	0	0	0	0	0	0	0
935	0	0	3	0	0	0	1	0	0	28	0	0	0	2	0	0	0	0	0	0	0	0	0	0	0	0	0	0	0	0	0	0	0
936	0	0	3	0	0	0	1	0	0	21	0	0	0	0	0	0	0	0	0	0	0	0	0	0	0	0	0	5	0	0	0	0	0
937	0	0	3	0	0	0	1	0	0	22	0	0	0	1	0	0	0	1	0	0	1	0	0	0	1	1	0	0	0	0	0	0	0
938	0	0	1	0	0	0	1	0	0	23	0	0	0	4	0	0	0	1	0	0	2	0	0	0	0	0	0	0	0	0	0	0	0
939	0	0	9	0	0	0	6	8	0	1	0	0	0	0	0	0	0	3	0	0	0	0	0	0	5	0	0	0	0	0	0	0	0
940	0	0	1	1	0	0	1	0	0	19	0	0	0	0	4	0	0	0	0	0	0	0	0	0	0	0	0	2	0	0	0	0	0
941	0	0	14	0	0	0	4	1	0	0	0	0	0	0	0	0	0	3	0	0	0	0	0	0	8	0	0	0	0	0	0	0	0
942	0	0	3	0	0	0	2	0	0	19	0	0	0	1	0	0	0	0	0	0	0	0	0	0	0	0	0	0	0	0	0	0	0
943	0	0	5	0	0	0	1	2	0	15	0	0	0	1	0	0	0	1	0	0	0	0	0	0	1	0	0	6	0	0	0	0	0
944	0	0	6	0	0	0	1	5	0	0	0	0	3	0	0	0	0	3	0	0	0	1	0	0	9	0	0	0	0	0	0	0	0
945	0	0	6	6	0	0	2	1	0	0	0	0	0	0	6	0	0	0	0	0	0	0	0	0	0	0	0	6	0	0	0	3	0
946	0	0	4	2	0	0	0	0	0	11	0	0	0	0	1	0	0	1	0	0	0	0	0	0	1	0	0	8	0	0	0	0	0
947	0	0	10	0	0	0	6	4	0	0	0	0	2	0	0	0	0	2	0	0	0	2	0	0	3	0	0	0	0	0	0	0	0
948	0	0	2	0	0	1	0	0	0	20	0	0	0	0	0	0	0	3	0	0	1	1	0	0	1	0	0	0	0	0	0	0	0
949	0	0	7	4	0	0	0	4	0	0	0	0	0	0	6	0	0	0	0	0	0	0	0	0	0	0	0	7	0	0	0	2	0
950	0	0	7	0	0	0	5	3	0	0	0	0	1	0	0	0	0	2	0	0	0	0	0	0	7	0	1	0	0	0	0	0	0
951	0	0	3	0	0	0	1	1	0	16	0	0	0	0	1	0	0	2	0	0	0	0	0	0	0	0	0	3	0	0	0	0	0
952	0	0	2	0	0	0	2	0	0	21	0	0	0	0	4	0	0	0	0	0	0	0	0	0	0	0	0	0	0	0	0	0	0
953	0	0	0	0	0	0	21	5	0	0	0	0	0	0	0	0	0	0	0	0	0	0	0	0	0	0	0	0	0	0	0	0	0
954	0	0	1	0	0	0	19	6	0	0	0	0	1	0	0	0	0	0	0	0	0	0	0	0	0	0	0	1	0	0	0	0	0
955	0	0	13	0	0	0	1	4	0	0	0	0	1	0	0	0	0	7	0	0	0	0	0	0	1	0	0	0	0	0	0	0	0
956	0	0	8	4	0	0	0	2	0	0	0	0	0	0	1	0	1	1	0	0	0	0	0	0	2	1	0	4	0	0	0	0	0
957	0	1	3	0	0	0	0	12	0	1	0	0	1	0	0	0	0	2	0	0	0	0	0	1	0	0	1	0	0	0	0	1	0
958	0	0	2	4	0	0	0	1	0	0	0	0	0	0	7	0	0	0	0	0	0	0	0	0	1	0	0	7	0	0	0	1	0
959	0	0	12	0	0	0	2	2	0	0	0	0	1	0	0	0	0	4	0	0	0	0	0	0	3	0	1	0	0	0	0	0	0
960	0	0	9	0	0	0	3	5	0	0	0	0	0	0	0	0	0	3	0	0	0	1	1	0	3	1	0	0	0	0	0	0	0
961	0	0	3	0	0	0	1	10	0	1	0	0	0	0	0	0	0	0	0	0	0	0	0	0	7	0	0	0	0	0	0	0	0
962	0	0	4	2	0	0	2	0	0	12	0	0	0	0	3	0	0	0	0	0	0	0	0	1	0	0	0	0	0	0	0	0	0
963	0	0	6	0	0	0	1	0	0	11	0	0	0	0	1	0	0	0	0	0	0	0	0	0	0	0	0	3	0	0	0	0	0
964	0	0	0	0	0	0	0	0	0	21	0	0	0	1	0	0	0	0	0	0	0	0	0	0	0	0	0	2	0	0	0	0	0
965	0	0	2	1	0	0	2	0	0	16	0	0	0	0	1	0	0	0	0	0	0	0	0	0	0	0	0	1	0	0	0	0	0
966	0	0	5	0	0	0	0	0	0	15	0	0	0	0	0	0	0	0	0	0	0	1	0	0	0	0	0	3	0	0	0	0	0
967	0	0	5	0	0	0	1	2	0	12	0	0	0	0	1	0	0	2	0	0	0	0	0	0	1	0	0	0	0	0	0	0	0
968	0	0	0	0	0	0	18	2	0	0	0	0	0	0	1	0	0	0	0	0	0	0	0	0	0	0	0	0	0	0	0	0	0
969	0	0	10	0	0	0	0	2	0	0	0	0	4	0	0	0	0	3	0	0	0	0	0	0	5	0	0	0	0	0	0	0	0
970	0	0	6	0	0	0	1	3	0	9	0	0	0	0	0	0	0	1	0	0	0	0	0	0	1	0	0	2	0	0	0	0	0
971	0	0	7	0	0	0	0	1	0	3	0	0	2	0	0	0	0	3	0	0	0	0	0	0	2	0	0	0	0	0	0	1	0
972	0	0	3	0	0	0	0	0	0	15	0	0	0	0	0	0	0	0	0	0	0	0	0	0	0	0	0	4	0	0	0	0	0
973	0	0	1	0	0	0	0	0	0	17	0	0	0	2	0	0	0	0	0	0	1	0	0	0	0	0	0	0	0	0	0	0	0
974	0	0	1	0	0	0	0	0	0	14	0	0	0	4	0	0	0	0	0	0	4	0	0	0	0	0	0	0	0	0	0	0	0
975	0	0	1	1	0	0	1	0	0	14	0	0	0	0	1	0	0	0	0	0	0	0	0	0	0	0	0	4	0	0	0	0	0
976	0	0	5	0	0	0	0	3	0	4	0	0	0	0	5	0	0	2	0	0	0	0	0	0	0	0	2	2	0	0	0	0	0
977	0	0	5	1	0	0	0	0	0	11	0	0	0	0	2	0	0	0	0	0	0	0	0	0	0	0	0	2	0	0	0	0	0
978	0	0	3	0	0	0	0	0	0	14	0	0	0	0	0	0	0	0	0	0	0	0	0	0	0	0	2	4	0	0	0	0	0
979	0	0	0	0	0	0	1	0	0	17	0	0	0	1	0	0	0	1	0	0	2	0	0	0	1	0	0	0	0	0	0	0	0
980	0	0	3	0	0	0	0	0	0	0	0	0	0	0	9	0	0	0	0	0	0	0	0	0	0	0	4	4	0	0	0	0	0
981	0	0	5	0	0	0	0	1	0	11	0	0	0	0	1	0	0	0	0	0	0	0	0	0	0	0	0	2	0	0	0	0	0
982	0	0	3	1	0	0	2	0	0	12	0	0	0	3	0	0	0	0	0	0	0	0	0	0	0	0	0	0	0	0	0	0	0
983	0	0	10	0	0	0	1	1	0	2	0	0	0	0	0	0	0	4	0	0	0	0	0	0	3	0	0	0	0	0	0	0	0
984	0	0	2	0	0	0	0	0	0	13	0	0	0	0	0	0	0	0	0	0	0	0	0	0	0	0	1	3	0	0	0	0	0
985	0	0	1	0	0	0	0	2	0	13	0	0	0	0	0	0	0	1	0	0	0	0	0	0	2	0	0	2	0	0	0	0	0
986	0	0	4	0	0	0	0	0	0	14	0	0	0	0	0	0	0	0	0	0	0	0	0	0	0	0	0	1	0	1	0	0	0
987	0	0	5	0	0	0	0	0	0	0	0	0	0	0	4	0	0	0	0	0	0	0	0	0	0	0	9	3	0	0	0	0	0
988	0	0	0	2	0	0	2	0	0	12	0	0	0	0	2	0	0	0	0	0	0	0	0	0	0	0	0	3	0	0	0	0	0
989	0	0	6	0	0	1	1	0	0	13	0	0	0	0	0	0	0	0	0	0	0	0	0	0	0	0	0	0	0	0	0	0	0
990	0	0	6	0	0	0	1	2	0	0	0	0	0	0	2	0	0	0	0	0	0	0	0	0	0	0	0	5	0	0	0	1	0
991	0	0	2	0	0	0	0	0	0	16	0	0	0	0	1	0	0	0	0	0	0	0	0	0	0	0	0	1	0	0	0	0	0
992	0	0	4	0	0	0	1	0	0	8	0	0	0	0	0	0	0	0	0	0	0	0	0	0	0	0	0	5	0	0	0	0	0
993	0	0	4	4	0	0	2	2	0	1	0	0	0	1	2	0	0	1	0	0	0	0	0	0	1	0	0	2	0	0	0	0	0
994	0	0	0	0	0	0	4	1	0	13	0	0	0	0	0	0	0	2	0	0	0	0	0	0	0	0	0	0	0	0	0	0	0
995	0	0	3	0	0	0	0	0	0	3	0	0	0	7	1	0	0	1	0	1	1	0	0	0	0	1	0	0	0	1	0	0	0
996	0	0	0	0	0	0	0	0	0	0	0	0	0	0	0	0	0	0	0	0	0	0	0	0	0	0	0	0	20	0	0	0	0
997	0	0	5	0	0	0	0	0	0	10	0	0	0	0	0	0	0	0	0	0	0	0	0	0	0	0	0	3	0	0	0	0	0
998	0	0	2	0	0	0	2	0	0	9	0	0	0	0	0	0	0	0	0	0	0	0	0	0	0	0	0	6	0	0	0	0	0
999	0	0	1	0	0	0	0	0	13	0	0	0	0	0	0	0	0	2	0	0	0	0	1	0	2	0	0	0	0	0	0	0	0
1000	1	0	7	2	1	1	2	0	1	5	1	0	6	14	3	1	0	5	0	35905	0	0	1	1	16	1	2	2	0	2	0	0	3
1001	0	1	308	2	0	5	201	7	0	7055	1	0	97	5	0	2	0	1402	0	3	1	5	72	0	190	0	0	2	0	1	0	17	0
1002	6	0	387	0	0	0	57	0	3	2667	0	0	0	0	100	0	0	5	0	1	0	1	0	0	2	32	98	904	0	13	0	0	0
1003	0	2	288	0	0	1	206	0	1	2654	0	0	62	11	4	8	19	299	1	1	0	2	202	1	205	7	0	2	0	3	1	3	5
1004	1	2	643	1	0	0	125	216	8	20	3	0	0	1	1349	0	1	1	0	0	0	0	0	1	3	2	700	566	0	9	0	1	0
1005	0	2	253	0	3	0	19	2411	1	9	11	0	76	0	0	0	1	131	0	1	0	3	1	0	75	0	3	0	0	0	0	6	4
1006	0	0	278	3	2	0	116	0	0	1269	0	0	97	1	0	0	15	161	0	0	5	0	116	0	85	1	0	2	0	0	0	0	0
1007	1	1	665	0	0	0	21	790	8	43	2	0	117	1	1	0	4	231	0	0	0	4	2	0	131	0	0	0	6	0	0	16	0
1008	0	1	214	0	0	0	34	1	1445	13	0	0	5	10	0	2	3	138	0	2	0	0	7	0	79	2	0	1	0	0	0	0	1
1009	0	15	414	0	0	0	43	94	2	5	1	0	1	0	573	0	0	10	0	0	0	0	0	0	2	0	486	322	0	4	0	0	1
1010	8	0	181	0	0	0	39	0	0	1271	0	0	0	6	58	0	0	1	0	0	0	0	0	0	1	5	114	254	0	2	0	0	0
1011	0	12	497	340	0	2	26	159	1	5	1	0	0	0	115	0	0	4	0	1	0	0	0	0	3	1	1	726	0	0	0	1	0
1012	1	2	295	265	0	1	24	69	1	2	1	0	0	0	196	1	0	2	0	1	0	0	0	2	1	0	0	953	0	0	0	0	0
1013	3	2	635	10	2	13	103	201	0	11	2	4	85	3	0	15	11	286	2	3	5	45	9	5	217	0	7	6	3	13	5	15	16
1014	0	1	154	29	1	2	55	1	1	1251	0	0	1	1	1	1	0	68	0	0	25	0	1	2	0	6	0	5	0	0	1	2	0
1015	0	2	639	0	0	0	76	207	3	8	1	1	18	1	0	0	0	271	0	0	0	4	1	0	217	0	13	0	0	0	0	2	0
1016	0	0	621	1	1	0	124	157	1	12	1	0	24	0	1	7	0	146	0	1	0	7	0	0	291	1	13	2	0	1	1	0	2
1017	0	1	571	1	0	0	105	238	3	9	3	0	43	0	1	0	1	171	0	2	0	10	2	0	243	1	2	4	0	0	0	0	2
1018	0	4	608	0	0	0	28	276	4	16	1	0	33	0	0	0	0	233	1	2	0	7	0	1	145	1	7	0	0	0	0	4	0
1019	0	1	306	0	0	1	18	145	4	18	3	0	56	0	0	2	0	634	0	0	0	3	3	0	125	0	8	0	0	1	0	3	1
1020	0	2	481	1	0	0	22	257	6	30	2	0	53	1	0	0	3	277	0	1	1	10	1	0	152	0	3	0	0	0	0	5	1
1021	0	6	591	0	2	0	72	256	2	8	0	0	104	0	0	2	4	77	0	1	0	6	2	0	107	0	0	0	0	2	0	24	6
1022	0	2	439	0	0	0	86	197	1	6	1	0	64	1	0	1	1	281	0	1	0	12	1	0	141	1	9	1	0	5	0	2	4
1023	0	3	354	0	1	0	96	151	2	5	1	0	205	0	0	1	0	225	0	0	1	13	1	2	132	0	11	1	0	0	0	0	0
1024	0	0	231	0	0	0	15	130	1	4	1	1	46	0	0	0	0	599	0	0	0	2	4	0	135	0	2	0	0	0	1	16	0
1025	0	2	444	0	0	0	62	105	0	9	2	0	33	0	0	0	0	255	0	0	0	2	4	0	255	0	6	1	0	0	0	4	2
1026	11	30	77	21	17	43	39	14	0	9	1	18	85	27	22	31	28	132	18	32	21	35	51	31	38	25	27	90	30	43	20	42	20
1027	0	2	310	1	0	0	48	232	5	9	3	0	13	0	0	0	0	379	0	0	0	2	0	0	84	0	14	0	0	0	0	10	0
1028	0	1	387	0	0	0	19	402	6	24	1	0	36	0	0	0	0	163	0	0	0	1	0	0	37	0	3	1	0	0	0	6	0
1029	0	0	523	0	0	0	66	174	2	6	1	0	10	0	0	0	0	151	0	0	0	4	0	0	138	1	0	0	0	2	0	1	0
1030	0	0	201	0	0	0	14	286	32	15	4	0	51	0	0	2	1	314	1	0	0	3	1	2	98	2	7	0	1	1	1	3	7
1031	0	1	195	0	0	0	26	121	3	10	1	0	68	0	4	1	0	458	0	0	0	0	0	0	118	0	11	2	0	0	0	6	0
1032	1	3	428	0	0	0	53	127	2	7	0	0	42	0	4	0	0	220	0	1	0	4	1	0	104	0	1	0	0	1	1	8	0
1033	0	0	3	0	0	3	222	763	1	3	2	1	0	1	0	0	0	2	0	0	2	0	1	0	1	0	0	0	0	0	0	1	0
1034	1	0	427	0	0	0	66	138	1	11	0	1	14	0	0	1	0	158	0	2	0	2	1	0	151	0	3	0	0	0	0	0	1
1035	1	4	342	0	0	0	50	167	0	9	0	1	126	0	1	0	1	201	0	1	0	7	2	1	73	2	0	0	0	0	0	0	0
1036	0	0	438	0	1	1	91	102	2	2	0	0	9	0	0	0	3	91	0	1	0	8	2	0	200	0	4	0	0	0	1	0	0
1037	1	5	458	4	0	0	60	132	0	2	0	0	53	1	0	3	0	171	0	0	0	4	0	0	43	0	12	3	0	0	1	3	0
1038	0	0	430	1	0	0	65	109	2	4	0	0	28	0	0	1	1	144	0	0	0	9	0	0	178	0	2	0	0	1	0	0	1
1039	0	1	281	0	1	0	23	401	6	18	1	0	39	0	0	0	0	103	0	0	0	4	1	0	79	0	1	0	0	0	0	1	0
1040	0	1	404	0	0	0	84	60	0	3	0	0	40	0	0	0	5	127	0	0	0	4	0	0	231	0	2	1	0	0	0	2	1
1041	0	0	194	0	0	0	18	274	6	21	2	0	90	0	0	1	0	281	0	1	0	0	0	0	42	0	0	0	0	0	0	17	0
1042	0	0	467	0	0	0	86	101	1	7	1	0	48	0	0	0	0	105	0	0	0	3	1	0	107	0	5	2	0	1	0	1	1
1043	1	4	395	1	2	1	49	99	1	6	0	0	67	3	0	0	0	155	0	0	0	6	2	2	126	0	8	2	0	1	4	3	5
1044	0	1	382	1	0	0	52	180	4	7	2	0	14	0	0	1	0	177	0	1	0	0	0	0	98	1	1	1	0	0	0	0	0
1045	0	1	341	0	0	0	44	136	4	13	1	0	55	0	1	2	1	198	0	0	0	5	1	0	99	1	0	1	0	0	2	1	1
1046	0	2	258	0	0	0	21	235	8	12	2	0	3	0	0	0	0	275	0	0	0	1	0	0	65	0	2	1	0	0	0	1	0
1047	0	1	372	0	0	0	60	118	2	7	1	1	27	1	0	0	1	167	0	0	1	7	0	0	107	1	6	0	0	0	0	0	0
1048	0	0	359	0	0	0	61	202	0	4	3	0	22	0	0	0	0	147	0	2	0	4	0	0	54	0	2	1	0	0	0	0	2
1049	0	0	414	0	0	0	80	87	1	5	0	0	9	0	0	0	0	103	0	1	0	5	0	0	139	0	18	0	0	0	0	0	0
1050	1	0	7	2	0	13	594	178	0	2	0	0	0	1	3	0	0	14	0	1	3	2	3	0	1	0	1	1	1	0	0	0	0
1051	0	2	502	1	0	0	51	74	0	2	0	0	10	0	0	0	0	87	0	1	0	6	0	0	81	0	5	0	1	0	0	0	0
1052	2	2	373	0	2	0	52	60	2	4	0	0	10	0	0	0	0	100	0	2	0	3	1	0	177	1	25	0	0	0	1	0	1
1053	0	1	268	0	0	0	30	225	3	6	1	0	57	0	0	0	1	154	0	0	0	4	1	0	39	0	0	1	0	0	0	0	5
1054	1	3	280	0	0	1	38	120	1	8	0	0	32	0	7	0	2	165	0	1	0	9	1	1	94	0	17	4	0	2	0	0	3
1055	0	1	459	0	0	0	33	50	2	4	0	0	15	0	0	0	1	103	0	0	0	5	3	1	121	0	0	0	0	0	0	0	0
1056	0	0	335	0	0	0	75	99	0	8	0	0	4	0	0	1	0	58	0	1	1	2	0	1	184	0	12	0	0	7	0	2	1
1057	0	2	337	0	0	0	40	93	2	9	1	0	54	1	0	0	0	91	0	3	0	4	2	1	109	0	11	1	0	1	0	1	1
1058	0	1	343	0	0	0	27	89	1	11	0	0	50	0	0	0	0	144	0	0	1	11	0	1	76	0	2	0	0	0	0	1	0
1059	1	4	223	125	0	0	50	158	1	7	0	0	0	0	48	0	0	0	0	0	0	0	0	0	1	0	0	144	0	0	2	0	0
1060	0	3	348	0	0	0	17	144	0	8	0	0	10	0	1	2	0	101	0	1	0	0	0	0	93	0	16	0	0	1	0	4	0
1061	0	2	259	1	0	0	93	110	3	6	2	0	0	0	2	1	0	112	0	0	0	1	1	0	126	0	3	1	0	0	0	0	0
1062	0	0	383	0	0	0	14	33	1	8	0	0	64	0	1	0	0	86	0	0	0	17	0	0	113	0	0	1	0	0	1	0	0
1063	0	1	254	0	0	0	68	94	0	3	2	0	6	0	0	0	0	86	0	2	0	2	0	0	176	0	13	0	0	0	0	0	1
1064	0	1	210	0	0	0	35	185	0	12	2	0	36	0	0	1	1	152	0	1	0	4	0	0	53	0	7	1	0	0	0	2	2
1065	0	1	361	0	0	0	21	118	2	8	2	0	38	0	0	1	0	115	1	0	0	4	0	1	22	0	1	0	1	0	0	0	3
1066	0	0	3	0	0	21	496	158	0	2	0	0	1	0	0	0	0	2	1	0	0	0	0	0	1	0	1	0	1	1	0	0	0
1067	1	0	363	0	0	0	42	87	2	11	1	1	8	0	1	0	0	96	0	0	0	7	0	0	80	0	0	1	1	0	0	0	0
1068	0	0	180	8	1	0	86	31	1	2	1	0	2	36	6	12	53	25	0	1	21	5	0	1	0	177	1	0	0	12	0	1	2
1069	0	0	246	0	0	0	51	58	2	7	0	0	13	0	0	0	0	147	0	0	0	1	0	0	149	0	9	0	0	0	0	4	0
1070	0	1	250	0	0	0	24	160	0	5	1	1	13	0	0	0	0	137	0	0	0	5	0	0	74	0	1	0	0	0	1	0	0
1071	0	2	269	0	1	0	41	104	0	2	0	0	91	0	0	0	0	83	0	0	0	2	0	0	63	0	10	0	0	0	0	2	0
1072	0	1	165	0	0	0	15	207	5	11	4	0	35	0	0	1	1	133	0	0	0	0	0	0	60	0	0	0	0	0	0	1	0
1073	0	1	266	3	0	0	46	73	0	2	0	2	1	2	0	0	0	76	0	0	0	3	0	0	147	0	2	1	0	1	0	1	0
1074	0	1	224	0	0	0	43	28	2	2	0	0	17	0	0	0	0	181	0	1	0	9	0	0	101	0	8	0	0	0	0	0	1
1075	0	0	220	1	0	0	78	85	0	0	0	0	28	1	0	0	0	83	0	0	1	1	0	1	88	0	22	0	0	0	1	0	0
1076	0	0	101	0	0	0	47	142	7	9	4	0	45	1	1	1	0	104	0	1	0	5	0	0	131	0	6	0	1	0	0	1	3
1077	0	0	6	1	0	14	460	128	0	1	2	0	0	0	0	0	1	3	0	0	0	2	1	0	0	0	0	0	0	0	0	0	0
1078	0	1	200	0	0	0	18	160	4	8	4	0	1	0	1	1	1	109	0	1	0	1	1	1	94	0	1	0	0	0	1	1	3
1079	0	1	242	0	0	0	57	80	1	4	0	0	13	0	0	0	0	89	0	0	0	8	0	0	91	0	9	0	0	0	0	0	0
1080	0	0	174	0	0	1	42	62	4	4	1	0	35	0	0	0	2	103	0	1	0	4	0	1	115	0	34	2	0	1	0	0	1
1081	0	1	250	0	1	0	51	80	2	5	2	1	17	0	0	1	1	107	0	0	0	2	0	0	70	0	0	0	0	0	0	0	3
1082	0	0	158	0	0	0	20	124	2	8	2	0	31	0	0	0	0	177	0	0	0	0	0	0	53	0	2	0	0	0	0	2	0
1083	0	0	2	1	1	13	324	110	0	7	1	0	0	0	2	2	2	13	2	54	1	2	1	0	6	4	1	1	0	0	0	2	0
1084	1	0	16	0	0	0	6	1	78	0	0	0	2	347	0	1	10	0	0	2	10	2	0	0	1	67	0	0	0	3	0	0	3
1085	0	0	297	0	0	0	21	87	0	3	1	0	13	0	0	0	0	113	0	2	0	4	1	0	18	0	1	1	0	0	0	0	0
1086	0	0	1	0	0	10	403	97	0	2	1	0	2	1	1	0	0	13	0	0	0	0	1	0	4	3	0	0	0	0	0	0	2
1087	0	3	239	0	1	0	47	23	1	5	0	0	7	0	0	0	0	115	0	1	0	5	1	0	75	0	7	0	0	2	0	2	0
1088	0	2	215	0	0	0	44	47	1	10	0	0	2	0	0	0	0	109	1	0	1	4	0	0	86	0	1	0	0	0	0	1	1
1089	0	1	143	0	0	0	31	50	1	4	1	0	10	0	1	0	0	162	0	1	1	2	0	0	93	0	18	1	0	0	0	0	0
1090	0	1	170	0	0	0	48	63	2	9	1	0	10	0	0	0	0	82	0	0	0	1	1	0	117	0	1	0	0	1	0	1	0
1091	0	0	169	0	0	0	40	54	1	1	0	0	8	0	0	0	0	59	0	2	0	4	1	0	139	0	6	0	0	2	0	1	1
1092	0	0	240	0	0	0	31	45	0	1	0	0	1	0	1	0	0	54	0	0	0	4	1	0	105	0	1	1	0	0	0	0	1
1093	0	0	179	0	0	0	18	68	0	4	0	0	5	0	0	0	0	159	0	1	0	0	0	0	49	0	2	0	0	0	0	1	1
1094	0	1	226	0	0	0	44	79	2	3	2	0	2	0	0	0	0	53	0	0	0	1	0	0	77	0	2	0	0	0	1	0	0
1095	0	0	1	0	0	21	367	69	1	0	0	0	0	0	0	0	0	1	1	0	0	0	0	0	1	0	0	1	0	0	0	1	0
1096	0	0	150	1	0	0	26	58	1	10	0	1	46	0	1	0	0	91	0	2	0	4	0	0	64	0	2	0	0	0	1	0	1
1097	0	0	7	2	0	16	289	119	0	0	2	0	1	0	0	0	2	8	0	0	0	1	1	0	4	1	1	0	0	0	0	0	0
1098	0	0	115	0	1	0	6	78	6	5	2	0	1	0	0	0	0	188	0	0	0	0	0	0	36	0	1	0	0	0	0	1	0
1099	0	0	240	0	0	0	30	52	2	8	0	0	8	0	0	1	0	50	0	0	0	4	0	0	40	0	3	0	0	0	0	0	1
1100	0	2	142	0	0	0	31	41	0	1	1	0	28	0	0	0	0	121	0	0	0	2	0	0	47	0	5	3	0	0	0	1	0
1101	0	4	208	0	0	0	22	18	0	2	0	0	9	0	0	0	0	69	0	1	0	1	1	0	28	0	0	0	0	0	0	0	0
1102	0	0	141	0	0	0	36	49	1	5	0	0	13	0	1	0	1	35	0	1	0	3	0	0	74	0	2	0	0	0	1	0	0
1103	0	1	203	0	0	0	27	54	1	6	0	0	3	0	0	0	0	27	0	2	0	4	0	0	34	0	1	0	0	0	0	0	0
1104	0	2	104	2	0	0	15	68	1	8	0	0	21	0	0	1	0	75	0	0	0	5	1	0	38	0	7	1	0	0	1	4	0
1105	0	0	0	0	0	3	265	74	1	1	1	0	0	0	0	0	1	1	0	0	0	3	1	0	1	0	0	0	0	0	0	0	0
1106	0	0	135	0	0	0	11	57	1	6	0	0	6	0	0	0	0	87	0	0	0	2	1	1	26	0	0	8	0	0	0	0	1
1107	1	0	112	2	0	0	32	30	0	2	0	0	39	0	2	1	0	68	1	1	1	5	2	0	39	0	2	1	2	0	1	4	4
1108	0	2	141	0	0	0	31	35	0	4	0	0	12	0	0	0	0	43	0	1	0	0	0	1	64	0	3	0	0	0	0	0	0
1109	0	0	151	0	0	0	22	30	0	0	0	0	7	0	0	0	0	61	0	0	0	0	1	0	61	0	1	1	0	0	0	0	0
1110	0	1	185	0	0	0	20	23	1	1	0	0	6	0	0	1	0	51	0	0	0	2	0	0	45	0	2	0	0	1	0	0	0
1111	0	0	89	0	0	0	37	29	0	3	1	0	19	0	0	0	0	57	0	0	0	2	0	0	79	0	8	0	0	0	0	2	0
1112	0	0	86	0	0	1	18	35	1	4	0	0	5	0	0	0	0	130	0	0	0	3	1	0	48	0	3	0	0	0	0	0	0
1113	0	0	144	0	0	0	11	86	3	6	0	0	7	0	0	0	0	46	0	0	0	2	0	1	18	0	0	0	0	0	0	0	2
1114	0	0	135	0	1	0	13	43	0	0	0	1	12	2	0	1	0	40	0	0	0	6	3	0	19	0	1	0	0	2	1	0	0
1115	3	6	7	8	10	18	8	2	0	3	0	4	19	7	7	15	9	18	2	3	14	7	8	12	10	1	5	22	5	9	5	14	3
1116	0	0	91	0	0	0	4	38	2	2	1	0	10	0	0	0	0	29	0	1	0	0	0	0	41	0	0	0	0	0	0	0	0
1117	0	0	78	0	0	0	5	75	2	1	0	0	3	0	0	0	0	31	0	0	0	1	1	0	10	0	0	0	0	0	0	0	0
1118	0	0	82	0	0	0	29	16	1	0	0	0	2	0	0	1	0	45	0	1	1	0	0	1	25	0	1	0	0	0	0	0	0
1119	0	0	113	0	0	0	12	27	0	0	1	0	2	0	0	0	0	15	0	0	0	0	2	0	27	0	0	0	0	0	0	0	0
1120	0	0	8	0	0	0	0	45	29	1	0	0	0	90	3	1	1	0	0	1	1	2	0	0	0	12	0	0	0	0	0	0	0
1121	0	0	17	0	0	0	6	5	0	13	0	0	1	49	4	3	4	3	0	3	11	0	1	1	6	23	1	1	0	6	1	1	0
1122	0	0	76	0	0	1	3	19	0	2	0	0	11	0	0	1	0	32	0	0	0	1	0	0	27	1	1	0	0	0	1	1	0
1123	0	0	0	0	0	0	0	0	0	0	0	0	0	0	0	0	0	0	0	143	0	0	0	0	0	0	0	0	0	0	0	0	0
1124	0	0	38	0	0	0	9	21	0	2	0	0	12	0	0	0	4	6	0	0	0	1	0	0	16	7	0	0	0	0	0	0	2
1125	0	0	45	0	0	0	3	22	1	2	0	0	5	0	0	0	1	22	1	1	0	0	0	1	5	4	0	0	1	0	0	2	0
1126	0	0	11	0	0	0	6	0	0	68	0	0	4	0	1	0	4	2	0	0	0	0	1	0	5	0	0	1	0	0	0	0	0
1127	0	0	0	0	0	0	0	0	0	0	0	0	0	0	0	0	0	0	0	91	0	0	0	0	0	0	0	0	0	0	0	0	0
1128	0	0	0	0	0	0	0	0	0	0	0	0	0	0	0	0	0	0	0	92	0	0	0	0	0	0	0	0	0	0	0	0	0
1129	1	0	2	0	0	1	6	0	0	24	0	0	1	11	7	0	3	3	0	0	0	0	0	0	5	6	3	0	0	1	2	0	3
1130	0	0	0	0	0	0	0	0	0	0	0	0	0	0	0	0	0	0	0	80	0	0	0	0	0	0	0	0	0	0	0	0	0
1131	0	0	33	0	0	0	3	5	0	1	0	0	0	0	0	0	0	7	0	0	0	0	0	0	14	0	0	0	0	0	0	0	0
1132	0	0	0	0	0	0	0	0	0	0	0	0	0	0	0	0	0	0	0	64	0	0	0	0	0	0	0	0	0	0	0	0	0
1133	0	0	37	0	0	0	3	4	0	0	0	0	1	0	0	0	0	2	0	0	0	0	0	0	13	0	0	0	0	0	0	0	0
1134	0	0	0	0	0	0	1	1	0	0	0	0	0	0	0	0	0	0	0	56	0	0	0	0	0	0	0	0	0	0	0	0	0
1135	0	0	0	0	0	0	1	0	0	2	0	0	0	0	0	0	0	0	0	52	0	0	0	0	1	0	0	0	0	0	0	0	0
1136	0	0	0	0	0	0	0	0	0	0	0	0	0	0	0	0	0	0	0	55	0	0	0	0	1	0	0	0	0	0	0	0	1
1137	0	0	0	0	0	0	0	0	0	0	0	0	0	0	0	0	0	0	0	57	0	0	0	0	0	0	0	0	0	0	0	0	0
1138	0	0	1	0	0	0	0	0	0	0	0	0	0	1	0	0	0	0	0	53	0	0	0	0	0	0	0	0	0	0	0	0	0
1139	0	0	0	0	0	0	0	0	0	0	0	0	0	0	0	0	0	0	0	43	0	0	0	0	0	0	0	0	0	0	0	0	0
1140	0	0	0	0	0	0	0	0	0	0	0	0	0	0	0	0	0	0	0	38	0	0	0	0	0	0	0	0	0	0	0	0	0
1141	0	0	0	0	0	0	0	0	0	0	0	0	0	0	0	0	0	0	0	50	0	0	0	0	0	0	0	0	0	0	0	0	0
1142	0	0	1	0	0	0	0	0	0	0	0	0	0	0	0	0	0	0	0	44	0	0	0	0	0	0	1	0	0	0	0	0	0
1143	0	0	0	0	0	0	0	0	0	0	0	0	0	0	0	0	0	0	0	48	0	0	0	0	0	0	0	0	0	0	0	0	0
1144	0	0	2	0	0	0	0	0	0	21	0	0	6	0	0	1	0	6	0	0	0	0	4	0	5	0	0	0	0	0	0	0	0
1145	0	0	12	0	0	0	12	10	0	0	0	0	0	0	0	0	0	3	0	0	0	0	0	0	4	0	0	0	0	0	0	0	0
1146	0	0	0	0	0	0	0	0	0	0	0	0	0	0	0	0	0	0	0	46	0	0	0	0	0	0	0	0	0	0	0	0	0
1147	0	0	5	1	0	0	0	0	0	8	0	0	1	4	2	1	3	2	0	3	1	0	0	0	5	1	0	0	0	2	0	0	2
1148	0	0	0	0	0	0	0	0	0	0	0	0	0	1	0	0	0	0	0	41	0	0	0	0	0	0	0	0	0	0	0	0	0
1149	0	0	0	0	0	0	0	1	1	0	0	0	0	0	0	0	0	0	0	37	0	0	0	0	0	0	0	0	0	0	0	0	0
1150	0	0	0	0	0	0	0	0	0	0	0	0	0	0	0	0	0	0	0	39	0	0	0	0	0	0	0	0	0	0	0	0	0
1151	0	0	0	0	0	0	0	0	0	0	0	0	0	0	0	0	0	0	0	39	0	0	0	0	0	0	0	0	0	0	0	0	0
1152	0	0	0	0	0	0	0	0	0	0	0	0	0	0	0	0	0	0	0	39	0	0	0	0	0	0	0	0	0	0	0	0	0
1153	0	0	0	0	0	0	0	0	0	0	0	0	0	0	0	0	0	0	0	36	0	0	0	0	0	0	0	0	0	0	0	0	0
1154	0	0	0	0	0	0	0	0	0	0	0	0	0	0	0	0	0	1	0	34	0	0	0	0	0	0	0	0	0	0	0	0	0
1155	0	0	1	0	0	0	2	2	0	0	0	0	0	0	0	0	0	0	0	31	0	0	0	0	0	0	0	0	0	0	0	0	0
1156	0	0	0	0	0	0	0	0	0	0	0	0	0	0	0	0	0	0	0	34	0	0	0	0	0	0	0	0	0	0	0	0	0
1157	0	0	1	0	0	0	0	3	0	0	0	0	0	0	0	0	0	1	0	30	0	0	0	0	0	0	0	0	0	0	0	0	0
1158	0	0	0	0	0	0	0	0	0	0	0	0	0	0	0	0	0	0	0	36	0	0	0	0	0	0	0	0	0	0	0	0	0
1159	0	0	0	0	0	0	0	0	0	0	0	0	0	0	0	0	0	0	0	36	0	0	0	0	0	0	0	0	0	0	0	0	0
1160	0	0	0	0	0	0	1	0	0	1	0	0	0	0	0	0	0	0	0	33	0	0	0	0	0	0	0	0	0	0	0	0	0
1161	0	0	0	0	0	0	0	0	0	0	0	0	0	0	0	0	0	0	0	33	0	0	0	0	1	0	0	0	0	0	0	0	0
1162	0	0	0	0	0	0	0	0	0	0	0	0	0	0	0	0	0	0	0	32	0	0	0	0	0	0	0	0	0	0	0	0	0
1163	0	0	1	0	0	0	1	0	0	0	0	0	0	0	0	0	0	0	0	29	0	0	0	0	0	0	0	0	0	0	0	0	0
1164	0	0	1	0	0	0	0	0	0	0	0	0	0	0	0	0	0	0	0	32	0	0	0	0	0	0	0	0	0	0	0	0	0
1165	0	0	0	0	0	0	0	0	0	0	0	0	0	0	0	0	0	0	0	26	0	0	0	0	0	0	0	0	0	0	0	0	0
1166	0	0	0	0	0	0	1	0	0	0	0	0	1	0	0	0	0	0	0	28	0	0	0	0	0	0	0	0	0	0	0	0	0
1167	0	0	0	0	0	0	1	0	0	1	0	0	0	0	0	0	0	0	0	30	0	0	0	0	0	0	0	0	0	0	0	0	0
1168	0	0	0	0	0	0	0	0	0	0	0	0	0	0	0	0	0	1	0	28	0	0	1	0	0	0	0	0	0	0	0	0	0
1169	0	0	0	0	0	0	1	0	0	0	0	0	0	0	0	0	0	0	0	25	0	0	0	0	1	0	0	0	0	0	0	0	0
1170	0	0	0	0	0	0	0	0	0	0	0	0	0	0	0	0	0	0	0	30	0	0	0	0	0	0	0	0	0	0	0	0	0
1171	0	0	0	0	0	0	0	0	23	1	0	0	0	0	0	0	0	2	0	0	0	0	0	0	1	0	1	0	0	0	0	0	0
1172	0	0	3	0	0	0	1	0	21	0	0	0	0	1	0	0	0	1	0	0	0	0	0	0	1	0	0	0	0	0	0	0	0
1173	0	0	0	0	0	0	1	0	0	0	0	0	0	0	0	0	0	0	0	28	0	0	0	0	0	0	0	0	0	0	0	0	0
1174	0	0	0	0	0	0	1	0	0	18	0	0	0	0	0	0	0	5	0	0	0	0	0	0	1	0	0	0	0	0	0	0	0
1175	0	0	0	0	0	0	1	0	0	0	0	0	1	0	0	0	0	0	0	23	0	0	0	0	0	0	0	0	0	0	0	0	0
1176	0	0	0	0	0	0	1	0	0	0	0	0	0	0	0	0	0	0	0	25	0	0	0	0	0	0	0	0	0	0	0	0	0
1177	0	0	4	0	0	0	0	3	0	13	0	0	1	0	0	0	0	2	0	0	0	0	0	0	1	0	1	0	0	0	0	0	0
1178	0	0	5	0	0	0	1	7	1	0	0	0	1	0	1	0	0	9	0	1	0	0	0	0	1	0	0	0	0	0	0	0	0
1179	0	0	10	0	1	0	0	0	1	2	1	1	0	0	0	0	1	1	0	0	0	0	0	0	6	0	1	1	0	0	0	1	0
1180	0	0	1	0	0	0	2	0	0	18	0	0	0	0	0	0	0	6	0	0	0	0	0	0	0	0	0	0	0	0	0	0	0
1181	0	0	0	0	0	0	0	0	0	0	0	0	0	0	0	0	0	1	0	22	0	1	0	0	0	0	0	0	0	0	0	0	0
1182	0	0	0	0	0	0	0	0	0	0	0	0	0	0	0	0	0	0	0	25	0	0	0	0	0	0	0	0	0	0	0	0	0
1183	0	0	0	0	0	0	8	5	0	9	0	0	0	0	0	0	0	0	0	0	0	0	0	0	0	0	0	0	0	0	0	0	0
1184	0	0	4	0	0	0	0	8	1	0	0	0	1	0	0	0	0	3	0	3	0	0	0	0	2	0	0	0	0	0	0	1	0
1185	0	0	3	0	0	0	1	0	0	10	0	0	2	1	0	0	0	3	0	3	0	0	0	0	1	0	0	0	0	0	0	0	0
1186	0	0	3	0	0	0	1	0	0	10	0	0	0	0	0	0	0	3	0	2	0	0	0	0	2	0	0	0	0	0	0	0	0
1187	0	0	3	0	0	0	0	0	0	0	0	0	0	0	0	16	0	0	0	1	0	0	0	0	0	0	0	1	0	0	0	0	0
1188	0	0	2	0	0	0	0	1	0	9	0	0	1	0	0	0	0	6	0	1	0	0	0	0	2	0	0	0	0	0	0	0	0
1189	0	0	0	0	0	0	1	0	0	12	0	0	0	0	0	0	0	5	0	0	0	0	0	0	0	0	0	0	0	0	0	1	0
1190	0	0	0	0	0	0	1	0	0	0	0	0	0	0	0	0	0	0	0	22	0	0	0	0	0	0	0	0	0	0	0	0	0
1191	0	0	2	0	0	0	1	11	0	1	0	0	0	0	0	0	0	6	0	0	0	0	0	0	0	0	0	0	0	0	0	0	0
1192	0	0	2	0	0	0	0	3	0	8	0	0	0	0	0	0	0	5	0	2	0	0	0	0	1	0	0	0	0	0	0	0	0
1193	0	0	1	0	0	0	0	0	0	0	0	0	0	0	0	0	0	0	0	22	0	0	0	0	0	0	0	0	0	0	0	0	0
1194	0	0	0	0	0	0	1	1	0	15	0	0	0	0	0	0	0	4	0	0	0	0	0	0	2	0	0	0	0	0	0	0	0
1195	0	0	5	0	0	0	1	3	0	1	0	0	2	0	2	0	0	1	0	1	0	0	0	0	6	0	0	0	0	0	0	0	0
1196	0	0	2	0	0	0	1	0	0	9	0	0	0	0	0	0	0	7	0	0	0	0	0	0	0	0	2	0	0	0	0	0	0
1197	0	0	1	0	0	0	0	2	0	12	0	0	1	0	0	0	0	0	0	2	0	1	0	0	0	0	0	0	0	0	0	0	0
1198	0	0	6	0	0	0	1	1	0	7	0	0	0	0	0	0	0	4	0	0	0	0	0	0	2	0	0	0	0	0	0	0	0
1199	0	0	3	0	0	0	1	2	0	11	0	0	0	0	0	0	0	2	0	1	0	0	0	0	1	0	0	0	0	0	0	0	0
1200	1	30	997	389	0	0	126	4	1	6097	0	1	0	5	661	1	0	2	0	1	2	0	1	1	1	0	0	611	0	0	1	28	1
1201	25	4	565	0	0	0	64	3	1	5418	0	0	1	17	154	0	0	5	0	0	0	0	1	1	2	9	515	708	0	5	0	0	0
1202	34	2	781	0	0	0	152	0	1	4679	0	0	0	9	294	0	0	3	0	0	0	0	1	0	1	18	194	808	3	2	0	0	0
1203	1	0	683	0	0	0	64	42	1	2476	0	0	40	0	151	1	0	2197	1	0	0	2	0	0	99	0	450	654	0	9	0	14	0
1204	19	1	450	0	0	0	67	0	1	3269	0	0	0	6	59	0	0	3	0	0	0	0	2	0	3	9	288	408	0	3	0	0	0
1205	13	2	391	0	0	0	57	0	1	2987	0	0	0	0	110	0	0	2	0	0	0	0	0	1	3	14	140	377	3	3	0	0	0
1206	34	2	340	0	0	1	90	0	0	2927	0	0	2	157	284	0	0	4	0	1	1	3	2	1	2	34	0	0	106	4	0	0	0
1207	0	3	474	0	0	0	122	69	1	11	0	0	0	0	1250	1	1	0	0	0	0	0	0	1	1	0	618	408	0	12	0	17	1
1208	1	3	1207	0	0	1	131	388	6	8	0	0	175	0	0	0	0	457	0	0	0	19	0	0	431	0	10	1	0	0	2	0	3
1209	0	9	464	363	0	0	41	208	2	13	4	0	0	0	296	0	27	2	0	0	1	1	0	0	1	0	0	428	0	0	0	0	0
1210	0	1	690	0	0	0	87	192	5	11	0	0	65	0	0	2	0	94	0	0	0	38	1	0	170	0	1	1	0	0	1	1	3
1211	0	1	139	1	0	0	34	125	1	5	1	0	32	0	2	0	1	801	1	0	0	2	2	0	66	0	13	1	0	0	0	29	0
1212	0	6	180	102	0	0	12	0	0	610	0	0	1	0	92	0	0	1	0	0	0	0	0	0	1	0	0	232	0	0	0	0	0
1213	0	2	308	0	0	0	29	298	2	23	0	0	158	0	2	1	3	276	0	0	0	4	0	0	78	0	0	0	0	0	1	8	0
1214	0	1	404	0	0	0	39	213	1	9	2	0	68	0	2	0	0	361	0	0	0	1	1	0	74	1	1	0	0	0	0	10	0
1215	0	4	593	0	0	0	61	152	5	8	0	0	4	0	1	0	0	139	0	0	0	2	2	0	191	0	0	0	1	0	0	2	1
1216	0	2	454	0	1	0	21	150	3	5	0	0	30	0	1	0	1	357	0	1	0	5	2	0	104	1	11	1	0	0	0	0	1
1217	0	1	365	1	1	0	72	99	1	3	0	0	72	0	0	1	2	275	0	0	0	3	0	0	204	0	11	1	1	0	0	8	2
1218	0	0	282	0	2	1	59	126	4	16	1	0	62	0	0	0	2	315	0	0	1	6	0	0	176	0	0	2	0	1	0	4	2
1219	0	4	546	0	1	0	81	120	1	2	1	1	48	1	1	0	1	154	0	0	1	6	0	0	93	0	6	0	0	0	1	0	0
1220	0	5	541	0	0	0	63	112	2	7	1	0	11	0	3	0	1	111	0	0	0	11	0	0	161	0	9	1	0	0	1	0	0
1221	0	2	431	0	0	0	54	132	1	11	1	0	15	0	0	0	0	224	0	0	0	2	3	0	95	0	4	1	0	0	0	0	0
1222	0	0	355	0	1	1	50	160	6	10	1	0	113	0	0	0	0	123	0	0	0	6	0	0	160	0	1	2	0	1	0	2	1
1223	0	0	487	0	0	0	47	127	3	13	0	0	25	0	0	0	0	108	0	0	0	7	1	0	147	0	2	0	0	0	0	0	0
1224	0	2	418	0	0	2	37	114	2	5	1	0	72	0	0	1	1	115	0	0	0	12	0	1	185	0	6	0	0	0	0	0	0
1225	0	1	292	0	0	0	27	351	4	21	3	0	10	0	1	0	0	176	0	0	0	1	2	0	74	0	0	2	0	0	0	0	2
1226	0	2	337	0	0	0	46	158	2	10	0	0	35	0	0	0	0	168	0	0	0	1	0	1	156	1	31	1	0	0	0	6	0
1227	0	0	261	1	0	0	59	212	1	15	1	0	20	1	0	0	1	266	0	0	0	9	0	0	79	0	16	0	0	0	0	1	0
1228	0	2	438	0	0	0	89	77	2	3	1	0	4	0	0	2	0	123	1	0	0	5	1	0	162	0	8	2	0	1	0	0	1
1229	0	2	232	0	0	0	35	62	0	5	1	0	39	0	0	1	0	289	1	0	0	3	4	1	194	0	12	1	0	2	0	6	0
1230	0	0	9	0	0	0	3	1	0	245	0	0	0	584	0	1	4	1	0	8	8	1	2	1	0	31	0	0	0	2	3	0	0
1231	0	1	333	1	0	1	53	109	2	14	1	0	85	2	0	4	3	101	0	0	2	5	7	2	149	0	7	3	0	2	0	1	4
1232	0	1	429	0	0	0	47	138	2	4	0	0	5	0	0	1	0	163	0	0	0	3	2	0	80	0	3	0	0	0	0	1	0
1233	0	1	286	0	0	0	11	68	2	16	0	0	20	0	1	1	0	430	0	0	0	5	0	0	41	0	0	0	0	0	0	1	1
1234	0	3	421	0	0	1	95	49	1	1	0	1	9	1	1	0	0	87	0	0	0	0	2	0	198	0	10	1	0	1	0	0	4
1235	0	2	315	0	0	0	25	152	2	11	3	0	130	0	1	0	0	170	0	0	1	2	0	0	62	0	0	0	0	1	0	0	1
1236	0	0	375	0	0	0	41	123	3	9	2	0	28	0	0	0	0	121	0	0	0	6	0	1	156	0	2	1	0	0	0	0	0
1237	1	1	328	0	0	0	56	135	1	5	0	0	22	0	0	0	0	138	0	0	0	5	2	0	123	0	17	0	0	0	0	0	1
1238	0	4	296	0	1	1	29	55	3	4	1	0	76	0	0	1	2	215	0	2	0	4	0	1	118	1	8	1	1	1	0	1	3
1239	0	3	350	0	0	0	73	132	2	3	0	0	15	0	2	0	0	130	0	0	0	6	0	1	97	0	0	1	0	0	0	0	0
1240	0	0	345	0	0	0	48	83	2	6	1	0	59	0	0	0	0	147	1	0	0	7	0	0	109	1	3	0	0	0	0	0	1
1241	0	1	383	2	0	0	20	193	3	14	3	0	40	0	0	0	0	85	0	0	0	13	0	0	43	0	0	2	0	0	0	0	1
1242	0	2	342	0	0	0	28	127	1	7	3	0	19	0	0	0	0	184	0	0	0	0	0	1	74	0	0	0	0	0	0	1	1
1243	0	1	385	0	0	0	67	84	0	2	0	0	11	0	0	0	2	129	0	0	0	1	0	0	99	1	9	0	1	2	0	1	0
1244	0	0	402	0	0	0	38	99	2	6	0	0	18	1	1	0	0	135	0	0	0	1	0	0	97	0	0	6	0	0	0	0	0
1245	0	0	301	0	0	1	35	134	2	17	3	0	9	0	0	0	0	140	0	0	0	0	0	0	112	0	11	1	0	1	0	0	1
1246	0	0	384	0	0	0	64	36	2	5	0	0	8	1	0	0	0	71	0	0	0	3	3	0	172	0	13	1	0	0	0	2	1
1247	0	2	170	0	0	0	33	50	1	5	0	0	5	0	1	0	0	373	0	0	0	1	1	1	98	0	11	0	0	0	0	3	0
1248	0	1	306	0	0	0	35	110	1	4	0	0	33	0	0	0	0	109	0	0	0	4	0	0	129	0	13	1	0	3	0	1	0
1249	0	0	370	0	0	0	34	116	1	2	3	0	33	0	3	2	0	91	0	0	0	4	0	0	81	1	0	0	1	1	0	4	0
1250	0	1	352	1	0	0	54	88	0	2	0	0	6	0	0	0	0	102	0	0	0	1	3	1	122	0	3	1	0	0	0	2	0
1251	0	2	362	0	0	0	54	75	1	2	1	0	12	0	0	0	1	80	0	0	0	4	0	1	143	0	1	0	0	0	0	0	0
1252	0	1	274	2	0	0	43	66	1	3	0	0	4	0	4	0	1	82	0	1	0	1	0	1	234	0	11	1	0	0	0	3	0
1253	0	0	148	1	0	0	21	422	0	3	0	0	9	0	8	0	1	37	0	0	0	1	1	1	77	0	4	0	0	0	0	0	1
1254	0	0	326	0	0	0	54	87	0	2	0	0	0	0	1	0	0	80	0	0	0	2	0	0	170	0	6	0	0	0	0	1	0
1255	0	0	342	1	0	0	38	58	0	5	0	0	24	0	1	0	1	132	0	0	0	5	1	0	101	0	1	1	0	0	0	0	2
1256	0	1	294	1	1	2	67	54	0	3	0	0	1	0	0	3	0	39	0	0	0	0	1	0	196	0	15	0	0	0	0	0	3
1257	0	0	292	0	0	0	57	72	3	2	0	0	17	0	0	0	0	115	0	0	0	2	0	0	96	1	5	0	0	0	0	0	0
1258	0	0	152	0	0	0	15	49	0	1	0	0	24	0	0	0	0	381	0	0	0	1	1	0	38	0	1	0	0	1	0	0	0
1259	0	0	321	0	0	0	41	69	1	3	1	0	42	1	0	0	0	100	0	0	0	2	0	0	86	0	2	0	0	0	0	0	1
1260	1	1	196	0	0	0	38	58	1	3	0	1	23	0	0	2	3	119	1	0	0	14	1	1	166	0	14	0	0	3	1	3	2
1261	0	2	255	1	0	1	35	73	1	2	1	0	16	0	0	4	1	101	0	3	1	6	1	2	115	1	11	1	0	0	2	2	2
1262	0	0	193	0	0	0	49	27	0	5	0	0	39	0	0	0	0	252	0	0	0	10	4	0	48	1	8	1	0	1	0	0	4
1263	0	0	240	0	0	1	55	84	0	5	0	0	5	0	1	0	1	106	0	0	0	2	1	0	129	1	0	0	0	1	0	0	0
1264	0	2	258	0	0	1	40	135	1	9	1	0	21	0	0	0	0	84	0	0	0	8	1	0	68	0	4	0	0	0	0	1	0
1265	0	0	220	2	0	0	38	150	2	8	1	0	30	0	0	1	2	100	0	0	0	7	0	0	60	0	1	0	0	0	0	0	0
1266	0	0	221	0	0	0	50	16	0	1	1	0	18	0	0	0	1	147	0	0	0	4	0	0	133	0	20	0	0	0	0	0	0
1267	0	0	276	0	0	0	38	71	2	3	0	0	34	0	0	0	0	90	0	0	0	3	0	0	89	0	0	1	1	2	0	0	2
1268	0	1	244	0	0	1	37	99	2	3	0	0	9	3	0	0	0	92	0	0	0	5	0	0	106	0	4	1	0	0	0	3	0
1269	1	1	306	0	0	0	47	39	1	3	0	0	25	0	3	1	0	63	0	0	0	7	4	0	98	0	6	1	0	2	0	2	0
1270	0	3	306	0	1	0	48	59	0	4	0	0	5	0	0	0	0	56	0	0	0	1	0	0	122	0	0	0	0	0	0	0	0
1271	0	0	201	0	0	0	12	74	1	4	0	0	29	0	0	0	0	174	0	0	0	4	0	1	82	0	6	0	0	1	0	0	0
1272	0	0	290	1	0	0	28	72	0	3	0	0	1	0	0	1	0	90	0	0	1	0	1	0	87	0	3	0	0	1	0	0	0
1273	0	1	174	0	0	0	100	55	1	2	0	0	12	0	1	1	0	113	0	0	0	14	0	0	77	0	21	0	0	0	0	0	1
1274	0	1	53	0	0	0	17	1	422	0	1	1	0	0	0	0	1	56	0	0	0	0	10	1	5	0	0	0	0	0	1	0	0
1275	0	3	242	2	0	0	28	81	2	26	2	0	19	0	0	0	0	64	0	0	0	1	2	0	90	0	4	0	0	0	0	0	1
1276	0	1	209	0	0	1	39	102	0	5	2	0	7	0	0	3	0	73	0	0	1	1	2	2	118	1	3	0	0	1	0	1	1
1277	0	1	303	0	1	0	54	54	9	3	0	0	4	0	0	0	0	77	0	1	0	1	0	0	57	0	7	0	0	0	0	0	0
1278	0	0	192	0	0	0	28	69	1	15	0	0	37	0	0	0	0	114	0	0	0	8	0	0	95	0	5	1	0	1	0	0	0
1279	0	1	9	0	0	11	405	103	0	4	1	0	0	0	7	0	0	1	0	0	3	0	0	0	3	2	8	5	0	0	0	1	0
1280	0	1	173	0	0	0	22	95	1	5	1	0	31	0	0	0	2	156	0	0	0	1	0	1	53	0	3	0	0	0	0	0	0
1281	0	1	237	0	0	0	15	200	2	7	4	0	5	0	0	0	0	36	0	0	0	1	2	0	48	0	1	0	0	0	0	0	0
1282	0	2	129	1	1	0	28	52	1	2	0	0	36	0	0	1	0	229	0	0	1	1	0	0	50	0	2	0	2	0	0	3	0
1283	0	2	99	0	0	0	12	72	2	3	1	0	45	0	1	0	0	235	0	0	0	0	1	0	54	0	4	2	1	0	0	2	1
1284	0	0	23	0	0	38	335	84	0	2	1	34	0	0	0	0	0	3	0	0	12	1	0	1	0	0	0	0	0	0	0	0	0
1285	0	0	205	0	0	0	39	47	1	4	1	0	14	0	0	0	0	67	0	0	0	2	2	0	117	0	23	0	0	0	0	0	2
1286	0	0	2	1	0	7	314	166	0	2	0	0	0	1	4	0	0	7	0	0	1	2	2	0	1	3	0	0	0	1	0	0	0
1287	0	2	171	0	0	0	20	71	2	3	0	0	34	0	0	0	0	114	0	0	0	0	1	0	91	0	2	0	0	0	0	2	0
1288	0	1	181	0	0	0	70	95	1	7	1	0	14	0	0	1	0	65	0	0	0	14	0	0	62	0	0	0	0	0	0	0	0
1289	0	0	1	0	0	10	309	143	1	5	1	0	0	0	0	0	12	13	1	0	0	2	1	1	0	0	0	0	0	0	0	0	0
1290	0	0	127	0	0	0	6	179	6	11	2	0	16	0	0	0	0	119	0	0	0	4	0	0	7	0	0	0	0	0	0	0	1
1291	0	0	196	0	0	0	21	96	1	6	2	0	18	0	1	0	0	79	1	0	0	0	0	0	49	0	3	0	0	0	0	1	0
1292	1	1	90	24	0	9	70	17	1	4	0	0	10	6	7	0	0	37	2	0	134	9	7	10	1	22	1	0	0	0	1	1	8
1293	0	2	152	0	0	0	22	56	2	3	1	0	23	1	0	0	0	69	0	0	0	2	1	0	108	0	24	0	1	0	0	0	0
1294	0	0	166	0	0	0	32	94	1	3	0	1	8	0	0	0	1	100	0	0	0	5	0	0	48	0	5	0	0	0	0	1	0
1295	0	1	252	1	0	0	34	32	0	0	0	0	0	0	0	1	0	48	0	0	0	0	0	1	78	0	5	0	0	0	0	0	0
1296	0	2	133	0	1	2	20	52	0	3	0	2	14	1	0	2	0	111	0	0	0	7	0	0	91	0	1	1	0	1	0	0	2
1297	0	0	160	0	0	0	26	65	3	6	0	0	11	1	0	0	0	125	0	0	0	2	0	0	54	0	4	0	0	0	0	0	0
1298	0	1	137	0	0	1	14	39	1	3	0	0	1	0	1	0	0	173	0	1	0	1	0	0	58	0	1	1	0	0	0	3	0
1299	0	2	149	1	0	2	14	107	0	7	0	0	2	0	0	0	0	97	0	0	0	0	0	1	38	0	12	0	0	0	0	0	1
1300	0	0	106	0	0	0	9	95	2	7	1	0	35	0	0	0	1	126	1	0	0	4	1	0	32	0	1	0	0	0	0	1	0
1301	0	0	120	0	0	0	7	131	2	4	0	0	16	0	0	0	0	79	0	0	0	3	0	0	27	1	0	0	0	0	0	0	0
1302	0	1	216	0	0	0	43	46	2	3	1	0	14	0	0	0	0	30	0	0	0	3	0	0	42	0	0	0	0	1	0	0	0
1303	0	1	125	0	0	0	43	51	1	1	0	0	13	0	0	0	0	70	0	0	0	1	0	0	80	0	2	0	0	1	0	0	1
1304	0	0	136	2	0	4	21	48	0	4	0	0	19	0	1	4	1	52	0	2	0	5	2	0	60	0	12	3	1	4	0	5	1
1305	0	0	34	0	1	20	159	85	1	8	2	37	0	0	1	0	0	7	0	0	30	3	1	0	0	0	1	0	0	0	0	0	0
1306	0	0	175	0	0	0	19	35	1	5	0	0	24	1	1	1	0	37	0	0	0	5	0	1	84	0	1	0	0	1	0	1	0
1307	0	1	141	0	0	0	24	25	1	5	1	0	13	0	0	3	0	64	0	0	0	2	0	0	84	0	3	0	0	0	0	0	0
1308	0	1	151	0	0	0	26	36	0	0	0	0	19	0	0	0	0	43	0	0	0	0	2	1	96	0	1	0	0	0	0	1	0
1309	0	0	95	0	0	0	10	123	3	5	0	0	8	0	0	0	0	92	0	0	0	1	1	0	18	0	1	0	0	0	0	0	0
1310	0	0	67	0	0	0	15	218	0	3	2	0	2	0	0	0	0	11	0	0	0	1	0	0	38	0	3	0	0	0	0	0	0
1311	0	0	121	0	0	0	30	18	0	2	0	0	10	1	0	0	0	73	0	0	1	0	1	1	84	0	2	0	0	0	0	0	1
1312	1	1	95	2	2	4	9	40	3	0	1	0	10	2	3	5	4	63	1	0	0	3	4	1	73	0	3	3	1	0	0	5	0
1313	0	0	137	0	0	0	22	64	0	0	0	0	22	0	0	0	2	59	0	0	0	0	0	0	28	0	0	0	0	0	0	0	0
1314	0	0	33	34	0	1	3	1	1	151	0	0	1	2	16	0	1	6	1	4	1	0	3	0	2	1	0	63	1	1	0	2	1
1315	0	0	57	0	0	0	8	99	2	8	1	0	11	0	0	0	1	74	0	0	2	2	1	0	27	0	7	0	0	0	0	0	0
1316	0	0	130	0	0	0	27	32	2	2	0	0	8	0	0	0	0	37	0	0	0	4	0	0	42	0	0	0	0	1	0	0	0
1317	0	0	1	1	0	1	202	39	1	2	0	0	0	0	0	0	0	1	0	0	0	0	2	0	0	1	0	0	0	0	0	1	0
1318	0	0	56	0	0	0	8	116	1	1	2	0	1	0	1	0	0	20	0	0	0	2	1	0	23	0	3	0	0	0	0	0	0
1319	0	0	77	0	0	0	17	62	0	1	0	0	4	0	1	0	1	47	0	0	0	1	1	0	32	0	3	0	0	0	0	1	0
1320	0	1	88	1	0	0	39	22	1	2	0	0	7	0	0	0	0	51	0	0	0	0	0	0	28	1	0	0	0	0	0	0	0
1321	0	0	12	0	0	0	2	1	0	0	0	0	2	119	1	4	5	6	0	0	0	1	1	0	3	8	0	0	0	1	1	0	74
1322	0	0	6	0	0	0	0	0	0	55	0	0	1	149	0	0	8	0	0	3	1	0	0	0	0	5	0	0	0	0	0	0	0
1323	0	1	77	0	0	0	19	16	1	4	0	0	7	0	1	0	0	36	0	0	0	2	0	0	58	0	0	0	0	0	0	0	0
1324	0	0	70	0	0	0	17	51	1	3	0	0	9	0	0	0	1	47	0	1	0	1	0	0	21	1	0	0	0	0	0	0	1
1325	0	0	83	0	1	1	23	19	1	2	0	0	9	0	0	0	0	28	0	0	0	6	2	1	35	2	0	0	0	1	0	1	1
1326	0	0	0	0	1	5	150	40	0	0	0	0	0	0	0	1	0	2	1	0	0	0	1	0	2	1	0	0	0	0	1	0	0
1327	0	1	67	0	0	0	15	36	1	2	1	0	9	2	0	1	3	44	1	1	0	1	0	0	14	1	2	0	0	1	0	0	1
1328	0	0	88	0	0	0	7	25	0	1	1	0	11	0	0	0	0	45	0	2	0	2	0	0	24	0	3	0	0	0	0	2	0
1329	0	0	78	0	0	0	11	12	0	1	0	0	17	0	0	0	0	32	0	0	0	2	0	0	25	0	0	0	0	0	0	0	0
1330	0	3	42	2	0	1	9	15	0	0	0	1	9	3	1	4	2	20	1	4	0	5	3	5	23	1	2	3	4	0	0	5	9
1331	0	0	85	0	0	0	10	7	0	2	0	0	6	0	0	0	0	62	0	0	0	0	0	0	12	0	0	0	0	0	0	0	1
1332	0	0	69	0	0	0	4	27	0	0	0	0	8	0	0	0	0	44	0	0	0	0	0	0	8	0	0	0	0	0	0	0	0
1333	0	0	63	0	0	0	7	16	0	1	0	1	2	0	0	0	0	15	0	0	0	1	0	0	23	0	0	0	0	0	0	0	0
1334	0	0	4	0	0	0	0	0	0	36	0	0	0	67	0	1	1	1	0	3	2	0	0	0	0	8	0	0	0	0	0	0	0
1335	0	0	29	2	0	0	6	19	0	2	0	0	3	1	0	0	0	24	0	0	0	1	0	0	24	0	4	0	0	0	0	0	1
1336	0	0	11	0	0	0	2	1	26	1	0	0	1	35	1	0	2	0	0	1	4	1	0	0	3	13	0	0	0	0	0	0	0
1337	0	0	0	0	0	0	12	0	2	55	0	0	1	0	0	0	0	0	0	0	0	1	2	0	0	0	0	0	0	0	0	0	1
1338	0	0	19	0	0	0	4	26	0	1	0	0	1	0	0	0	0	6	0	0	0	0	0	0	4	0	0	0	0	0	0	0	0
1339	0	0	8	0	0	0	0	3	0	27	0	0	0	3	5	0	0	3	0	0	0	0	0	0	2	0	0	0	0	0	0	0	0
1340	0	0	21	0	0	0	5	4	0	0	0	0	0	1	0	0	0	7	0	0	0	0	0	0	8	0	1	0	0	0	0	0	0
1341	0	0	14	0	0	0	1	5	0	0	0	0	1	0	1	0	0	5	0	0	0	0	0	0	8	0	2	0	0	0	0	0	0
1342	0	0	9	0	0	0	3	6	0	0	0	0	1	0	0	0	0	15	0	0	0	0	0	0	5	0	0	0	0	0	0	0	0
1343	2	0	7	0	0	0	0	0	0	23	0	0	0	0	0	0	0	0	0	0	0	0	0	0	0	0	0	6	0	0	0	0	0
1344	0	0	2	1	1	0	3	10	0	1	0	0	1	3	0	0	0	7	0	0	4	1	1	1	0	0	0	0	0	1	0	0	0
1345	0	0	5	0	0	0	3	19	0	0	0	0	0	0	0	0	0	2	0	0	0	0	0	0	3	0	0	0	0	0	0	1	0
1346	0	0	4	1	0	0	1	1	0	0	0	0	1	9	1	1	3	1	0	0	2	0	0	0	1	5	0	0	0	2	0	0	0
1347	0	0	0	0	0	0	0	18	11	0	0	0	1	0	0	0	0	0	0	0	0	0	0	0	0	0	0	0	0	0	0	0	0
1348	0	0	2	0	0	0	0	2	0	0	14	0	0	3	0	0	0	0	0	1	0	0	0	0	0	3	0	0	0	0	0	0	0
1349	0	0	3	0	0	0	2	0	0	21	0	0	0	0	4	0	0	0	0	0	0	0	0	0	0	0	0	0	0	0	0	0	0
1350	0	0	4	0	0	0	0	0	0	22	0	0	0	0	2	0	0	0	0	0	0	0	0	0	0	0	0	2	0	0	0	0	0
1351	0	0	6	0	0	0	0	4	0	0	0	0	3	0	1	0	0	4	0	0	0	0	0	0	8	0	0	0	0	0	0	0	0
1352	0	0	0	0	0	0	0	0	0	17	0	0	0	0	0	0	0	1	0	0	2	0	0	0	0	1	0	0	0	0	0	0	0
1353	0	0	1	0	0	0	1	0	0	19	0	0	0	0	0	0	0	3	0	0	0	0	0	0	2	0	0	0	0	0	0	0	0
1354	0	0	7	0	0	0	3	10	0	0	0	0	0	0	0	0	0	3	0	0	0	0	0	0	4	0	0	0	0	0	0	0	0
1355	0	0	1	0	0	0	0	0	0	17	0	0	0	0	1	0	0	0	0	0	0	0	0	0	0	0	3	2	0	0	0	0	0
1356	0	0	2	0	0	0	0	0	0	16	0	0	0	0	1	0	0	0	0	0	0	0	0	0	0	1	1	4	0	0	0	0	0
1357	0	0	2	0	0	0	0	0	0	15	0	0	0	0	0	0	0	0	0	0	0	0	0	0	0	0	1	6	0	0	0	0	0
1358	0	0	3	1	0	0	0	0	0	14	0	0	0	0	2	0	0	0	0	0	0	0	0	0	0	0	0	2	0	0	0	0	0
1359	0	0	7	0	0	0	3	2	0	2	0	0	0	0	0	0	0	6	0	0	0	0	0	0	2	0	0	0	0	0	0	0	0
1360	0	1	1	4	0	0	0	0	0	14	0	0	0	0	2	0	0	0	0	0	0	0	0	0	0	0	0	0	0	0	0	1	0
1361	0	0	7	0	0	0	0	7	0	0	0	0	1	0	0	0	0	1	0	0	0	0	0	0	5	0	0	1	0	0	0	0	0
1362	0	0	2	0	0	0	1	2	0	10	0	0	3	0	0	0	0	0	0	0	0	0	1	0	1	0	1	0	0	0	0	0	0
1363	0	0	2	2	0	0	1	0	0	14	0	0	0	0	1	0	0	0	0	0	0	0	0	0	1	0	0	1	0	0	0	0	0
1364	0	0	1	2	0	0	1	1	0	0	0	0	0	0	10	0	0	0	0	0	0	0	0	0	0	0	0	6	0	0	0	0	0
1365	0	0	2	0	0	0	0	0	0	11	0	0	0	0	0	0	0	6	0	0	0	0	0	0	0	0	1	1	0	0	0	0	0
1366	0	0	6	0	0	0	0	7	2	1	0	0	1	0	0	0	0	3	0	0	0	0	0	0	1	0	0	0	0	0	0	0	0
1367	0	0	6	0	0	0	0	3	1	0	0	0	1	0	0	0	0	7	0	0	0	0	0	0	0	0	0	0	0	0	0	0	0
1368	0	0	1	0	0	0	0	1	0	11	0	0	1	0	0	0	0	1	0	0	0	0	0	0	2	0	0	2	0	0	0	0	0
1369	0	0	4	0	0	0	0	0	0	11	0	0	0	0	0	0	0	1	0	0	0	0	0	0	0	0	0	4	0	0	0	0	0
1370	0	0	3	0	0	0	1	0	2	10	0	0	0	0	0	0	0	1	0	0	0	0	0	0	0	0	1	3	0	0	0	0	0
1371	0	0	4	0	0	0	0	0	0	13	0	0	0	0	0	0	0	1	0	0	0	0	0	0	0	0	1	2	0	0	0	0	0
1372	0	0	5	0	0	0	0	0	0	7	0	0	0	0	0	0	0	4	0	0	0	0	0	0	1	0	0	2	0	0	0	0	0
1373	0	0	1	0	0	0	0	0	0	13	0	0	0	0	0	0	0	0	0	0	0	0	0	0	0	0	3	0	0	0	0	0	0
1374	0	0	4	0	0	0	0	1	0	9	0	0	0	0	0	0	0	1	0	0	0	0	0	0	0	0	0	1	0	0	0	0	0
1375	0	0	5	0	0	0	0	1	0	4	0	0	0	0	0	0	0	5	0	0	0	0	0	0	1	0	0	2	0	0	0	0	0
1376	0	1	3	0	0	0	0	1	0	8	0	0	0	0	0	0	0	3	0	0	0	0	0	0	0	0	0	2	0	0	0	0	0
1377	0	0	3	0	0	0	1	0	0	11	0	0	0	0	1	0	0	0	0	0	0	0	0	0	0	0	0	1	0	0	0	0	0
1378	0	0	3	0	0	0	0	0	0	8	0	0	1	0	0	0	0	1	0	0	0	0	0	0	1	0	2	0	0	0	0	0	0
1379	0	0	2	0	0	0	0	0	0	12	0	0	0	0	0	0	0	0	0	0	0	0	0	0	0	0	0	2	0	0	0	0	0
1380	0	0	1	0	0	0	1	2	0	7	0	0	0	0	0	0	0	1	0	0	0	0	0	0	0	0	0	2	0	0	0	0	0
1381	0	0	5	0	0	0	0	1	0	8	0	0	0	0	1	0	0	0	0	0	0	0	0	0	0	0	0	1	0	0	0	0	0
1382	0	0	2	0	0	0	0	0	0	12	0	0	0	0	0	0	0	0	0	0	0	0	0	0	0	0	0	0	1	0	0	0	0
1383	0	0	3	0	0	0	1	1	0	2	0	0	0	1	1	0	0	4	0	0	0	0	0	0	0	0	3	1	0	0	0	0	0
1384	0	0	3	0	0	0	0	0	0	9	0	0	0	0	2	0	0	0	0	0	0	0	0	0	2	0	0	0	0	0	0	0	0
1385	0	0	5	0	0	0	3	0	0	1	0	0	0	0	0	0	0	2	0	0	0	0	0	0	5	0	0	0	0	0	0	0	0
1386	0	0	7	0	0	0	1	4	1	0	0	0	1	0	0	0	0	1	0	0	0	0	0	0	2	0	0	0	0	0	0	0	0
1387	1	0	2	0	0	0	1	1	0	0	0	0	1	0	0	0	0	7	0	0	0	0	0	0	2	0	0	0	0	0	0	0	0
1388	0	0	4	0	0	0	1	10	0	0	0	0	0	0	0	0	0	0	0	0	0	0	0	0	1	0	1	0	0	0	0	0	0
1389	0	0	0	0	0	0	0	0	0	10	0	0	0	0	0	0	0	0	0	0	0	0	0	0	0	0	3	3	0	0	0	0	0
1390	0	0	2	0	0	1	0	1	5	0	0	0	0	0	0	0	0	1	0	0	0	0	0	0	3	0	0	0	0	0	0	0	0
1391	0	0	3	0	0	0	1	0	0	10	0	0	0	0	0	0	0	1	0	0	0	0	0	0	0	0	0	1	0	0	0	0	0
1392	0	0	2	0	0	0	0	1	0	8	0	0	0	0	0	0	0	2	0	0	0	0	0	0	1	0	1	1	0	0	0	0	0
1393	0	0	3	0	0	0	0	1	0	5	0	0	0	0	2	0	0	3	0	0	0	0	0	0	0	0	1	1	0	0	0	0	0
1394	0	0	1	0	0	0	0	0	0	0	0	0	0	0	0	0	0	0	0	0	0	0	0	0	0	0	0	0	13	0	0	0	0
1395	0	0	1	0	0	0	0	2	0	0	0	0	1	3	0	0	0	1	0	0	1	0	0	0	0	4	0	0	0	0	0	0	1
1396	0	0	2	0	0	0	0	1	0	5	0	0	0	0	2	0	0	5	0	0	0	0	0	0	0	0	1	0	0	0	0	0	0
1397	0	0	5	0	0	0	0	0	1	3	0	0	0	0	0	0	0	3	0	0	0	0	0	0	3	0	0	0	0	0	0	1	0
1398	0	0	3	0	0	0	1	0	0	6	0	0	0	0	3	0	0	1	0	0	0	0	0	0	0	0	0	2	0	0	0	0	0
1399	0	0	0	0	0	0	0	0	0	9	0	0	0	0	0	0	0	0	0	0	0	0	0	0	0	0	2	2	0	0	0	0	0
1400	0	2	910	189	0	14	522	0	2	6827	0	0	3	767	21	16	5	480	0	0	225	4	15	4	1	44	2	0	0	5	0	1	4
1401	144	208	156	164	130	254	282	5	1	347	0	110	536	777	201	327	247	543	125	214	211	183	272	149	168	153	208	432	145	291	198	373	279
1402	121	240	123	106	99	177	224	2	1	250	1	57	333	115	97	141	100	270	125	119	168	128	177	81	82	122	134	287	103	142	133	291	117
1403	0	19	387	255	0	0	24	1	2	2321	0	0	0	0	248	0	0	5	0	0	0	0	0	0	1	0	0	430	0	0	0	19	0
1404	1	1	175	28	0	12	148	14	0	2721	1	0	6	101	3	6	1	216	0	0	72	5	5	11	1	63	0	1	0	2	0	0	0
1405	0	0	208	0	0	6	128	1	0	2724	0	0	20	0	0	0	9	156	0	1	0	1	82	1	191	2	1	0	0	0	8	0	2
1406	0	1	334	0	0	0	40	1	2049	0	0	0	9	0	0	0	1	368	0	0	0	2	38	0	154	0	0	0	0	1	0	3	2
1407	0	0	211	45	0	5	133	8	0	2016	0	0	5	193	8	4	3	149	0	0	57	2	3	2	6	7	4	1	0	0	0	1	0
1408	0	14	635	402	0	2	385	146	3	8	2	0	1	0	622	1	0	3	0	0	0	0	0	0	2	0	0	495	0	0	0	4	0
1409	0	12	532	406	0	0	165	143	4	17	1	0	1	1	295	0	0	1	0	0	0	0	0	0	0	0	0	953	0	0	0	1	0
1410	1	8	991	0	0	1	168	246	2	9	0	2	65	0	2	3	4	479	0	0	0	13	4	1	415	0	44	1	0	4	0	1	0
1411	0	2	146	0	0	1	131	0	0	1677	0	0	20	1	8	39	32	109	0	0	0	1	16	1	98	0	3	0	0	4	1	0	3
1412	1	2	1061	6	0	0	86	149	1	20	0	0	88	0	1	0	2	468	0	0	0	24	4	1	334	0	0	1	0	1	0	1	2
1413	26	95	63	33	32	47	68	1	0	191	0	28	168	55	45	90	58	120	35	41	56	41	81	45	36	30	68	170	43	75	52	110	107
1414	0	2	689	0	0	0	67	288	9	25	2	0	77	0	1	2	0	632	0	0	0	3	3	0	226	0	21	0	0	0	0	0	0
1415	0	2	561	0	0	0	51	860	1	18	4	0	48	0	0	0	0	216	0	0	0	6	0	0	140	0	28	0	0	0	1	18	0
1416	0	0	156	0	0	0	96	4	0	1229	0	0	24	0	1	1	2	126	0	1	0	2	86	0	166	0	1	0	0	0	1	2	1
1417	1	5	788	0	1	0	28	265	5	12	2	2	39	0	0	3	0	356	0	0	1	20	0	0	324	0	0	1	0	0	1	1	1
1418	0	0	293	0	0	0	28	1255	1	5	8	0	18	0	1	0	0	112	0	0	1	1	0	0	119	0	3	0	0	1	0	0	1
1419	48	1	557	6	0	0	111	265	2	23	1	0	4	3	430	1	0	31	0	0	0	1	0	0	2	0	73	196	3	57	0	0	1
1420	0	3	446	275	0	0	35	80	3	3	3	1	0	0	232	0	0	0	0	0	0	0	1	1	0	0	1	713	0	0	0	0	0
1421	0	1	581	0	1	0	45	376	4	24	2	0	92	0	1	0	0	250	0	0	0	3	1	0	172	1	16	0	0	0	0	10	0
1422	1	9	490	3	0	0	31	130	4	12	3	0	4	0	287	0	0	29	0	0	0	0	0	1	6	0	25	489	0	8	0	5	0
1423	0	0	367	0	1	0	18	906	1	6	7	0	5	0	1	0	0	161	0	0	0	6	0	0	88	0	1	2	0	1	0	0	0
1424	0	1	601	0	0	0	51	149	13	15	1	0	105	0	0	1	2	383	1	0	0	18	1	0	182	0	3	5	0	1	1	3	1
1425	0	0	353	0	1	0	44	339	6	15	3	0	149	0	1	0	1	442	0	0	0	10	1	1	141	0	8	0	0	0	0	4	0
1426	225	4	649	0	2	2	112	163	8	13	3	0	0	3	2	0	1	4	0	0	0	2	0	0	1	118	86	0	69	23	0	0	0
1427	0	0	111	0	0	0	13	3	1157	1	0	0	0	4	0	0	3	102	0	0	0	0	5	0	27	7	0	0	0	1	0	0	0
1428	0	1	278	0	0	17	515	154	2	4	1	0	20	0	0	0	1	143	0	0	0	11	2	0	118	2	7	4	1	1	1	0	2
1429	0	2	479	0	0	0	79	84	0	7	1	0	48	0	2	3	0	224	1	3	0	5	2	1	257	1	12	2	0	0	0	2	1
1430	0	4	558	0	0	0	60	129	3	9	1	0	49	0	2	0	0	151	0	0	0	9	0	2	213	0	5	2	0	0	0	0	0
1431	1	0	412	0	0	0	110	93	0	5	2	1	80	1	0	1	3	145	0	0	0	46	3	0	262	1	8	1	0	1	1	3	2
1432	0	3	463	0	2	0	103	54	1	3	1	0	7	1	0	1	1	105	0	0	0	3	0	0	287	0	15	0	0	1	1	1	0
1433	0	2	451	0	0	0	55	185	3	8	0	0	39	1	1	1	0	154	0	0	0	5	0	0	156	0	2	0	0	0	0	0	5
1434	0	1	253	1	0	0	61	158	2	11	0	0	69	0	0	1	0	301	0	0	0	3	2	0	167	0	4	0	1	1	0	1	1
1435	0	0	4	2	0	8	538	412	0	11	3	0	4	0	1	0	0	6	1	0	0	0	2	1	3	0	1	1	0	0	0	0	0
1436	0	0	164	0	0	0	21	137	3	10	1	0	58	0	0	0	0	497	0	0	1	0	0	0	64	0	28	0	0	0	0	7	0
1437	0	3	492	0	0	0	34	191	2	14	3	0	7	0	0	1	1	85	0	0	0	11	0	0	115	0	0	0	0	0	0	0	3
1438	0	2	434	0	0	0	62	127	1	13	1	0	19	0	0	0	0	185	0	0	0	3	0	0	114	0	3	1	0	0	0	1	1
1439	0	1	298	0	0	0	27	157	3	4	2	0	54	0	1	0	1	316	0	0	0	3	1	1	106	1	1	0	0	0	0	0	4
1440	0	1	454	0	0	0	49	46	1	4	3	0	7	0	0	0	0	223	0	0	0	15	1	0	139	0	0	0	0	1	0	5	0
1441	0	2	279	4	0	0	98	63	0	6	1	0	43	0	0	0	0	169	0	0	1	3	1	0	207	0	10	2	0	0	0	5	0
1442	0	2	341	0	0	0	101	117	1	6	2	0	21	0	0	1	0	188	0	0	0	3	2	0	116	0	2	1	0	0	0	0	0
1443	0	1	206	0	0	0	29	198	5	21	2	0	31	0	0	1	0	269	0	0	0	2	0	0	133	0	1	1	0	0	0	0	0
1444	0	1	381	0	0	0	34	247	10	21	1	0	30	0	0	0	0	114	0	0	0	3	0	1	50	0	0	1	0	1	0	2	0
1445	0	1	397	0	0	1	40	126	3	9	1	0	43	1	1	0	1	160	0	0	3	4	5	0	76	0	9	3	0	2	0	2	1
1446	0	2	382	0	0	0	51	250	1	9	0	1	14	0	0	0	0	113	0	0	0	2	0	0	59	0	7	0	0	0	0	3	1
1447	0	0	214	0	0	0	40	174	7	18	2	0	23	0	0	0	0	286	0	0	0	2	1	0	84	0	12	0	0	0	0	1	1
1448	0	0	397	0	0	0	50	70	0	8	0	0	4	1	0	0	0	131	0	0	0	3	1	0	206	0	3	0	0	0	0	1	0
1449	1	2	321	0	0	0	38	163	1	10	3	0	59	1	0	0	0	118	1	0	1	4	0	0	122	0	7	0	0	3	0	0	2
1450	0	0	362	0	0	0	32	102	5	13	0	0	24	0	0	0	0	212	0	0	0	2	0	1	115	0	3	0	0	0	0	3	1
1451	0	1	423	0	0	0	39	137	2	10	0	0	9	0	0	0	0	170	0	0	0	4	1	0	66	0	3	1	0	0	0	1	0
1452	0	2	364	1	0	0	73	124	3	10	2	0	20	0	0	1	0	124	0	0	0	2	0	0	130	0	4	2	0	0	0	2	0
1453	0	1	394	0	0	0	51	71	0	12	0	0	18	0	0	0	0	160	0	0	0	3	1	0	141	0	9	0	0	0	0	0	0
1454	0	2	242	1	0	1	62	169	1	9	1	0	90	0	0	0	0	154	0	0	0	2	0	0	112	0	5	1	0	0	0	0	3
1455	0	1	350	0	0	0	73	108	0	3	0	0	29	0	0	1	2	140	0	0	0	2	1	0	151	0	0	1	0	0	0	0	0
1456	0	2	324	0	0	0	62	54	1	4	0	0	60	0	1	1	1	153	0	0	0	15	1	0	140	0	1	0	0	0	0	1	1
1457	0	0	218	0	0	0	44	345	0	3	2	0	19	0	0	1	1	90	0	0	2	2	0	0	90	0	2	0	0	0	0	0	0
1458	0	0	268	0	0	0	20	203	5	8	2	0	77	1	0	0	0	144	0	0	0	5	4	0	59	1	1	0	0	0	0	2	3
1459	0	1	374	1	0	0	93	115	1	6	1	0	34	0	1	1	7	64	0	0	0	4	0	0	95	0	13	1	0	1	0	0	3
1460	1	2	455	0	0	0	43	76	1	3	2	0	6	0	0	0	0	86	0	0	0	7	0	0	128	0	1	0	0	0	0	2	1
1461	0	1	295	0	0	0	56	120	2	5	0	0	26	0	4	0	2	146	0	0	0	6	1	0	132	0	5	0	0	0	0	5	0
1462	0	2	180	0	0	0	51	90	3	5	0	0	5	0	0	0	0	348	0	0	0	1	2	0	94	0	15	0	0	0	0	0	0
1463	0	1	374	0	0	0	39	81	0	6	0	0	13	0	0	1	0	146	0	0	0	9	0	0	97	0	11	0	0	0	0	1	0
1464	0	0	360	0	1	0	45	105	1	10	1	0	16	0	0	0	0	103	0	1	0	16	2	0	113	0	1	0	0	2	0	0	1
1465	0	2	361	0	0	0	46	103	3	5	1	0	5	0	0	0	0	132	0	0	1	1	0	0	97	1	9	0	0	0	0	1	0
1466	0	0	0	1	0	20	645	101	1	1	0	0	0	0	1	0	0	0	0	0	0	1	1	1	1	0	0	0	0	0	0	0	0
1467	0	2	161	0	0	0	4	243	6	23	1	0	15	0	0	0	0	231	0	0	0	0	1	0	75	0	0	0	0	0	0	2	2
1468	0	1	169	0	0	0	42	46	0	2	1	0	26	1	0	0	0	326	0	0	0	3	1	0	102	0	16	0	0	3	0	11	1
1469	0	3	354	0	1	0	48	40	0	2	0	0	29	0	0	0	0	114	0	2	0	13	2	0	145	0	0	2	0	0	0	0	0
1470	0	2	287	2	0	0	69	104	2	2	0	0	5	0	1	1	1	68	0	0	0	2	0	1	186	0	18	0	0	0	0	0	1
1471	0	0	263	1	1	0	29	41	3	3	0	0	32	0	0	1	5	135	0	0	0	7	6	0	181	0	17	0	0	0	1	2	1
1472	0	0	255	0	0	0	45	56	0	8	0	0	20	1	0	0	0	174	0	0	1	4	0	0	121	1	2	1	0	0	0	1	2
1473	0	2	221	0	0	0	44	43	2	4	1	0	23	0	0	0	0	252	0	0	0	5	2	1	93	0	5	0	0	1	0	0	1
1474	0	1	104	0	0	0	23	522	0	0	2	0	6	0	0	0	0	15	0	0	0	4	0	0	20	1	0	0	0	0	0	0	0
1475	0	2	255	0	0	0	50	68	0	6	1	0	15	0	0	5	2	159	0	0	0	6	1	0	124	0	0	0	0	1	0	0	1
1476	0	1	285	0	0	0	45	68	0	0	0	0	31	0	0	0	1	188	0	0	0	2	1	0	82	0	2	0	0	0	0	0	0
1477	0	0	2	1	0	9	571	104	0	1	0	0	1	0	0	0	1	4	1	0	1	0	0	1	0	1	0	1	0	0	0	0	1
1478	0	1	285	0	1	0	25	108	3	4	1	0	60	0	0	0	0	120	0	0	0	5	0	0	59	0	5	0	0	0	0	2	4
1479	0	2	101	0	0	0	17	416	0	0	4	0	5	1	0	1	0	52	0	0	0	4	0	0	81	0	9	0	1	2	0	0	0
1480	0	1	1	1	0	7	523	138	0	2	0	0	0	0	0	0	0	2	0	0	0	0	1	2	0	0	0	0	0	1	0	0	0
1481	0	1	188	0	0	0	39	290	0	1	1	0	3	0	0	0	0	22	0	0	0	6	1	0	122	0	8	1	0	0	2	0	0
1482	0	1	175	0	0	0	32	51	0	6	1	0	72	0	1	0	0	237	0	0	0	4	0	0	90	0	1	1	0	0	0	0	1
1483	1	1	239	1	0	1	46	65	0	5	0	0	6	0	0	1	2	117	0	0	0	2	3	0	135	0	7	1	0	1	0	0	6
1484	0	0	1	0	0	10	492	106	0	2	1	0	0	1	1	0	0	8	1	0	1	0	0	1	3	2	1	0	0	0	0	2	0
1485	0	0	303	0	1	0	25	90	0	1	0	0	13	0	0	0	2	59	0	0	0	0	2	0	97	0	17	5	0	0	0	2	2
1486	0	1	194	1	0	0	20	149	1	15	0	0	27	5	0	0	0	169	0	0	0	0	0	0	21	0	2	0	0	0	0	6	0
1487	0	0	179	0	0	0	37	136	5	14	0	0	4	0	0	0	0	160	0	0	0	0	0	0	56	0	2	0	0	0	0	3	0
1488	2	1	211	4	1	0	32	68	1	8	1	0	20	1	5	8	2	150	0	0	1	5	1	2	44	0	4	3	1	5	1	3	10
1489	0	0	155	0	0	0	9	92	5	8	0	0	46	0	0	0	0	216	0	0	0	2	0	0	58	0	3	0	0	0	0	0	0
1490	0	0	218	0	0	0	55	58	1	4	2	0	7	0	1	0	0	100	0	0	0	0	0	0	130	0	0	0	0	0	0	0	0
1491	0	2	271	0	1	0	42	90	0	7	0	0	16	0	0	0	0	57	0	0	0	0	3	0	54	0	3	0	0	0	0	1	0
1492	0	0	175	1	0	0	67	79	4	6	0	0	14	0	0	0	0	41	0	1	0	4	0	0	135	0	7	0	0	0	1	0	3
1493	0	2	108	0	1	0	20	86	1	9	0	0	58	0	0	0	1	171	1	0	0	3	0	0	61	0	3	0	0	0	1	1	0
1494	0	1	0	2	0	17	399	102	0	0	2	0	0	0	2	1	0	5	0	0	0	2	1	0	1	0	0	2	0	0	0	0	0
1495	0	1	236	0	0	0	22	123	2	8	0	0	3	0	0	1	0	87	0	0	0	4	1	0	34	0	0	0	0	0	0	0	2
1496	0	0	261	1	0	0	32	46	0	3	2	0	19	0	0	0	0	92	0	1	0	6	0	0	26	0	3	0	1	0	1	0	2
1497	0	1	158	0	0	0	42	66	1	10	0	0	7	1	0	0	1	79	0	0	0	4	0	0	109	0	3	1	0	0	0	0	0
1498	0	0	1	0	0	7	336	111	0	1	0	0	0	2	1	0	4	1	1	0	0	2	1	0	1	0	1	0	0	0	0	0	0
1499	0	0	129	1	1	1	38	48	3	2	1	0	18	0	0	1	0	91	0	0	0	2	0	0	100	0	1	0	0	0	1	3	1
1500	0	1	195	0	1	0	37	45	1	2	0	0	4	0	1	1	0	58	0	0	0	0	0	0	79	0	8	0	0	0	0	0	1
1501	0	0	136	1	1	1	17	99	0	7	1	0	23	0	0	0	0	95	0	0	0	0	0	0	44	0	4	0	0	0	0	1	0
1502	0	0	175	0	0	0	6	78	1	9	2	0	1	0	0	0	0	79	0	0	0	0	1	0	63	0	4	0	0	0	0	1	0
1503	0	0	43	4	0	0	10	0	301	0	0	0	1	0	1	0	0	31	0	0	0	3	1	0	16	1	0	1	0	0	0	1	0
1504	0	0	0	1	0	7	272	114	1	0	0	0	0	0	2	0	4	1	0	0	1	2	0	0	1	1	0	0	0	0	0	0	0
1505	0	1	173	1	1	0	42	39	0	1	0	0	5	0	0	0	0	37	0	0	0	0	4	0	72	0	6	0	0	0	1	1	0
1506	0	0	121	0	0	0	12	19	2	2	0	0	11	1	0	0	1	65	0	0	1	1	2	0	45	0	6	1	0	0	0	1	2
1507	0	1	116	0	0	0	22	20	1	2	0	1	4	0	0	0	0	37	0	0	0	0	0	0	63	0	3	0	0	2	0	0	0
1508	0	0	100	0	0	0	20	42	0	1	0	0	8	1	0	0	0	50	0	0	0	3	2	0	41	0	0	0	0	0	2	0	0
1509	0	0	54	0	0	0	3	66	2	6	1	0	5	1	0	0	0	41	0	0	0	1	0	0	10	0	0	0	0	0	0	0	2
1510	2	1	17	3	3	5	10	1	0	0	0	1	11	4	7	4	4	10	5	2	6	2	1	2	8	5	8	18	2	6	11	11	2
1511	0	0	52	0	0	1	10	11	0	3	1	0	3	0	0	1	0	17	0	0	0	0	0	0	20	0	0	0	0	0	0	0	0
1512	0	0	31	0	0	0	3	15	0	0	0	0	8	0	0	0	0	12	0	0	0	0	0	0	19	0	0	0	0	0	0	1	0
1513	0	0	20	1	0	0	4	15	0	1	0	0	2	1	0	0	0	26	0	0	0	0	0	0	10	0	1	0	0	1	0	0	0
1514	0	0	27	0	0	0	3	10	1	3	0	0	4	0	0	0	0	8	0	0	0	0	0	0	11	0	0	0	1	0	0	0	0
1515	0	1	19	0	0	0	6	5	0	0	0	0	2	0	0	0	0	4	0	0	0	0	0	0	22	0	0	0	0	0	0	0	0
1516	0	0	10	0	0	0	1	0	0	10	0	0	0	0	13	0	0	0	0	0	0	0	0	0	0	0	8	2	0	0	0	0	0
1517	0	0	3	0	0	0	1	5	0	0	0	0	0	0	16	0	0	0	0	0	0	0	0	0	1	0	9	6	0	0	0	0	0
1518	0	0	5	0	0	0	2	7	0	1	0	0	0	0	9	0	0	0	0	0	0	0	0	0	0	0	11	4	0	0	0	0	0
1519	0	1	0	0	0	2	3	0	0	3	0	0	2	2	0	1	3	2	0	1	2	2	3	0	0	0	2	1	0	1	1	2	0
1520	0	0	4	0	0	0	3	0	0	16	0	0	0	3	0	0	0	3	0	0	0	0	0	0	0	0	0	0	0	0	0	0	0
1521	0	0	5	0	0	0	1	3	0	1	0	0	0	0	8	0	0	0	0	0	0	0	0	1	0	0	7	3	0	0	0	1	0
1522	0	0	8	0	0	0	2	4	0	4	0	0	0	0	1	0	0	5	0	0	1	0	0	0	3	0	0	0	0	0	0	0	0
1523	0	0	6	0	0	0	4	4	0	0	0	0	0	0	5	0	0	2	0	0	0	0	0	0	1	0	4	3	0	0	0	0	0
1524	0	0	1	0	0	0	0	0	0	1	0	0	0	0	0	0	0	2	0	0	0	0	0	0	0	0	0	1	23	0	0	0	0
1525	0	0	1	1	0	0	1	0	0	16	0	0	0	3	0	0	0	0	0	0	1	0	0	0	0	1	0	0	0	0	0	0	0
1526	1	1	0	0	1	0	1	0	0	1	0	0	2	2	3	2	0	2	0	0	2	0	0	0	0	1	0	0	1	2	2	0	2
1527	0	0	13	0	0	0	0	4	0	0	0	0	0	0	0	0	0	2	0	0	0	0	0	0	4	0	0	0	0	0	0	0	0
1528	0	1	0	0	0	1	1	0	0	3	0	1	1	1	0	0	1	2	1	0	0	1	1	0	0	0	0	2	0	3	0	1	0
1529	0	0	0	0	0	0	1	0	0	17	0	0	1	4	0	0	0	1	0	0	0	0	0	0	0	0	0	0	0	0	0	0	0
1530	0	0	2	2	0	0	1	0	0	16	0	0	0	0	0	0	0	2	0	0	0	0	0	0	0	0	0	0	0	0	0	0	0
1531	0	0	0	0	0	0	2	0	0	15	0	0	0	0	0	0	0	0	0	0	0	0	0	0	1	0	0	0	0	0	0	0	0
1532	0	1	1	0	0	2	5	3	0	0	0	0	0	2	0	1	0	0	1	0	0	0	1	1	0	0	0	1	1	2	0	1	0
1533	0	0	2	1	0	0	0	0	0	14	0	0	0	1	0	0	0	1	0	0	0	0	0	0	0	0	0	0	0	0	0	0	0
1534	0	0	2	0	0	0	1	0	0	17	0	0	0	1	0	0	0	0	0	0	0	0	0	0	0	0	0	0	0	0	0	0	0
1535	0	1	0	0	0	0	0	0	0	2	0	3	1	4	0	2	1	1	0	0	0	1	2	0	0	1	1	2	0	0	0	1	0
1536	0	0	6	0	0	0	0	0	0	13	0	0	1	1	0	0	0	0	0	0	1	0	0	0	0	0	0	0	0	0	0	0	0
1537	0	0	3	0	0	0	1	6	0	1	0	0	1	0	0	0	0	5	0	0	0	0	0	0	5	0	0	0	0	0	0	0	0
1538	0	0	2	0	0	0	0	0	0	11	0	0	1	0	0	0	0	2	0	0	0	0	0	0	0	0	0	0	0	0	0	0	0
1539	0	0	3	0	0	0	1	1	0	13	0	0	0	2	0	0	0	0	0	0	0	0	0	0	0	0	0	0	0	0	0	0	0
1540	0	0	3	0	0	1	3	0	0	13	0	0	0	1	0	0	0	0	0	0	0	0	0	0	0	0	0	0	0	0	0	0	0
1541	0	0	5	0	0	0	3	2	0	0	0	0	1	0	0	0	0	4	0	0	0	0	0	0	6	0	0	0	0	0	0	0	0
1542	0	0	4	0	0	0	2	5	0	0	0	0	1	0	0	0	0	8	0	0	0	0	0	0	0	0	0	0	0	0	0	0	0
1543	0	0	5	0	0	0	1	2	0	1	0	0	0	0	0	0	0	0	0	0	0	0	0	0	11	0	0	0	0	0	0	0	0
1544	0	0	3	0	0	0	2	0	0	11	0	0	0	2	0	0	0	1	0	0	0	0	0	0	0	0	0	0	0	0	0	0	0
1545	0	0	4	0	0	0	0	0	0	8	0	0	3	0	0	0	0	0	0	0	0	0	0	0	3	0	0	0	0	0	0	0	0
1546	0	0	0	0	0	0	1	0	0	17	0	0	0	1	0	0	0	0	0	0	0	0	1	0	0	0	0	0	0	0	0	0	0
1547	0	0	2	1	0	0	1	0	0	8	0	0	0	2	0	0	0	2	0	0	1	0	0	0	0	0	1	0	0	0	0	0	0
1548	1	0	4	0	0	1	0	3	0	0	0	0	0	3	0	1	2	1	0	0	0	0	0	0	1	0	0	0	0	2	0	0	0
1549	0	0	1	0	0	0	2	1	0	10	0	0	0	1	0	0	0	1	0	0	2	0	0	0	1	0	0	0	0	0	0	0	0
1550	0	0	1	1	0	0	2	0	0	2	0	1	2	1	1	0	0	1	0	1	0	0	0	0	0	0	1	1	0	1	1	0	0
1551	0	0	1	3	0	0	0	0	0	10	0	0	0	1	0	1	0	1	0	0	0	0	0	0	0	1	0	0	0	0	0	0	0
1552	0	0	2	1	0	0	1	1	0	11	0	0	0	2	0	0	0	0	0	0	0	0	0	0	0	0	0	0	0	1	0	0	0
1553	1	0	0	0	0	1	0	1	0	2	0	0	2	2	1	0	1	1	0	0	0	0	1	0	0	1	1	1	0	1	0	0	1
1554	0	0	0	0	1	1	0	1	0	1	0	0	3	0	0	0	1	1	0	0	1	0	2	1	0	1	0	0	0	1	0	0	0
1555	1	0	0	1	0	1	1	0	0	0	0	0	2	0	1	2	1	1	0	1	0	0	0	0	0	0	0	2	0	0	1	0	1
1556	0	0	8	0	0	0	1	3	0	0	0	0	0	0	0	0	0	3	0	0	0	1	0	0	1	0	0	0	0	0	0	0	0
1557	0	0	1	0	0	0	2	0	0	13	0	0	0	0	0	0	0	0	0	0	0	0	0	0	0	2	0	0	0	0	0	0	0
1558	0	0	3	1	0	0	0	0	0	5	0	0	0	0	2	0	0	3	0	0	0	0	0	0	2	0	0	1	0	0	0	0	0
1559	0	0	0	0	0	1	3	0	0	1	0	0	0	2	0	3	0	1	0	0	0	0	0	0	0	0	0	2	0	1	1	1	0
1560	0	0	4	0	0	0	0	0	0	7	0	0	0	2	0	0	0	1	0	0	0	0	0	0	0	0	0	0	0	0	0	0	0
1561	0	0	1	1	1	2	1	0	0	0	0	0	2	1	0	1	0	1	1	0	1	1	0	0	0	0	1	0	1	0	0	0	0
1562	0	0	0	0	0	0	7	5	1	0	0	0	0	0	0	0	0	0	0	0	0	0	0	0	0	0	0	0	0	0	0	0	0
1563	0	0	5	0	0	0	2	0	0	0	0	0	1	0	0	0	0	5	0	0	0	0	0	0	2	0	0	0	0	0	0	0	0
1564	0	0	0	0	2	0	3	0	0	0	0	0	2	1	0	1	0	0	1	0	0	0	0	0	0	1	1	1	0	1	1	0	0
1565	0	0	1	0	0	0	2	1	0	0	0	0	0	0	8	0	0	0	0	0	0	0	0	0	0	1	1	2	0	0	0	0	0
1566	0	0	12	0	0	0	0	1	0	0	0	0	0	0	0	0	0	1	0	0	0	0	0	0	0	0	1	0	0	0	0	0	0
1567	0	0	8	0	0	0	0	0	0	0	0	0	0	0	0	0	0	5	0	0	0	1	0	0	1	0	0	0	0	0	0	0	0
1568	0	0	7	0	0	0	0	1	0	0	0	0	0	0	3	0	0	2	0	0	0	0	0	0	0	0	1	1	0	1	0	0	0
1569	0	0	1	0	0	0	1	0	0	10	0	0	0	1	0	0	0	1	0	0	0	0	0	0	0	0	0	0	0	0	0	0	0
1570	0	1	3	0	0	0	0	2	0	9	0	0	0	1	0	0	0	0	0	0	0	0	0	0	0	0	0	0	0	0	0	0	0
1571	0	0	2	0	0	0	3	1	0	8	0	0	0	0	0	0	0	1	0	0	2	0	0	0	0	0	0	0	0	0	0	0	0
1572	0	0	2	1	0	0	1	6	0	0	0	0	0	0	1	0	0	0	0	0	0	0	0	0	1	0	3	0	0	0	0	0	0
1573	0	0	1	1	0	0	7	0	0	0	0	0	0	0	0	0	0	1	0	0	0	1	1	0	1	0	0	1	0	0	0	0	0
1574	0	0	5	0	0	0	0	0	0	6	0	0	0	1	0	0	0	1	0	0	1	0	0	0	0	0	0	0	0	0	0	0	0
1575	0	0	0	0	0	0	10	0	0	0	0	0	0	0	1	0	0	1	0	0	0	0	0	1	1	0	0	2	0	0	0	0	0
1576	0	0	8	0	0	0	0	1	1	0	0	0	0	0	0	0	0	1	0	1	0	0	0	0	0	0	0	1	0	0	0	0	0
1577	0	0	3	0	0	0	1	3	0	0	0	0	0	0	0	1	0	1	0	0	0	1	0	0	4	0	0	0	0	0	0	0	0
1578	0	0	4	0	0	0	1	4	0	0	0	0	0	0	0	0	1	1	0	0	0	0	0	0	0	0	0	0	0	0	0	0	0
1579	0	0	4	0	0	0	3	2	0	0	0	0	1	0	0	0	0	0	0	0	0	1	0	0	4	0	0	0	0	0	0	0	0
1580	0	0	3	0	0	0	3	3	0	0	0	0	1	0	0	0	0	1	0	0	0	0	0	0	2	0	0	0	0	0	0	0	0
1581	0	0	0	0	0	0	0	0	0	8	0	0	0	0	0	0	0	2	0	0	0	0	0	0	1	0	0	0	0	0	0	0	1
1582	0	0	3	1	0	0	0	1	0	1	0	0	0	0	4	0	0	1	0	0	0	0	0	0	1	0	0	1	0	0	0	0	0
1583	0	0	0	0	0	0	1	0	0	1	0	1	1	1	1	2	0	2	0	0	0	1	0	0	0	0	1	1	1	0	0	1	0
1584	0	0	0	0	1	1	4	1	0	0	0	1	0	3	0	0	0	0	0	0	0	1	1	0	0	0	0	0	0	1	0	0	0
1585	0	0	3	1	0	0	1	5	0	0	0	0	0	0	1	0	0	0	0	0	0	0	0	0	1	0	0	1	0	0	0	0	0
1586	0	0	1	0	0	0	1	0	0	0	0	0	2	4	0	0	0	1	0	0	1	0	2	0	0	0	0	1	1	1	0	0	0
1587	0	0	0	0	0	1	0	0	0	1	0	0	4	1	0	1	1	0	0	0	2	0	0	0	0	0	0	0	0	0	0	1	0
1588	0	0	6	0	0	0	0	1	1	2	0	0	0	0	0	0	0	3	0	0	0	0	0	0	1	0	0	0	0	1	0	0	0
1589	0	0	3	0	0	0	0	1	1	4	0	0	0	0	0	0	0	2	0	0	1	0	0	0	1	0	0	0	0	0	0	1	0
1590	0	0	0	0	0	1	0	0	0	2	0	1	3	1	0	2	0	1	1	0	0	0	0	0	0	0	0	1	1	0	0	0	1
1591	0	1	5	1	0	0	3	1	0	0	0	0	1	0	0	0	0	2	0	0	0	0	0	0	0	0	0	1	0	0	0	0	0
1592	0	0	0	2	1	0	3	0	0	0	0	0	1	0	0	0	0	2	1	0	0	1	0	1	0	0	0	2	0	1	0	0	0
1593	1	0	0	0	0	1	1	0	0	2	0	1	3	0	0	0	0	1	0	0	0	1	0	0	0	0	0	2	0	0	0	0	0
1594	0	0	2	0	0	0	2	0	0	7	0	0	0	1	0	0	0	2	0	0	1	0	0	0	0	0	0	0	0	0	0	0	0
1595	0	0	4	0	0	0	3	0	0	0	0	0	0	0	0	0	0	4	0	0	0	0	0	0	3	0	0	0	0	0	0	0	0
1596	0	0	0	0	0	0	1	0	0	12	0	0	0	0	0	0	0	1	0	0	0	0	0	0	0	0	0	0	0	0	0	0	0
1597	0	0	1	0	0	0	0	0	0	5	0	0	0	0	0	0	0	4	0	0	0	1	0	0	0	1	0	1	0	0	0	1	0
1598	0	0	0	0	0	0	1	0	0	9	0	0	0	1	1	0	0	1	0	0	1	0	0	0	0	0	0	0	0	0	0	0	0
1599	0	0	0	1	0	0	0	0	0	6	0	0	0	1	0	0	0	0	0	0	0	0	1	0	0	0	0	0	0	0	0	0	0
1600	0	17	899	468	0	3	70	12	4	5569	0	0	0	0	434	0	0	6	0	0	1	1	0	0	5	0	2	1636	0	0	0	2	1
1601	30	2	895	2	0	0	84	10	5	5421	0	0	0	10	308	0	0	13	0	0	0	0	0	0	4	27	352	1117	7	3	0	0	0
1602	0	42	1641	911	0	0	219	503	12	51	0	0	2	0	1009	0	54	7	0	0	0	0	0	2	2	0	0	1266	0	3	0	3	0
1603	0	3	498	0	0	0	119	3	3394	2	0	3	1	0	0	1	3	295	0	0	0	0	5	0	117	0	0	2	0	0	0	1	1
1604	2	5	1302	0	1	0	162	631	19	34	2	0	110	0	0	0	1	521	0	0	0	29	6	1	384	1	4	2	0	2	2	7	1
1605	0	1	275	0	0	0	135	7	1	2259	0	0	62	5	0	0	1	132	1	1	0	0	157	0	72	0	0	0	0	0	0	1	0
1606	0	1	215	0	1	0	92	8	2459	3	0	0	2	0	1	0	1	227	0	1	0	0	7	0	106	0	0	0	0	0	0	1	0
1607	0	0	247	0	0	0	32	3	2299	5	0	0	0	0	0	0	6	318	0	0	0	0	14	0	101	2	0	3	0	0	0	0	0
1608	0	9	1527	0	2	1	359	289	2	11	0	1	47	0	2	1	1	378	0	0	0	23	2	1	347	1	23	3	0	0	0	1	4
1609	0	4	1211	0	0	1	287	282	4	17	2	0	30	0	1	0	0	382	0	1	0	10	5	1	673	0	18	0	0	2	0	3	3
1610	1	4	1185	4	2	4	183	322	3	19	3	0	80	2	3	5	4	379	0	2	1	25	2	9	529	1	39	6	0	3	1	16	7
1611	1	0	383	10	1	0	150	173	2	20	1	0	32	0	0	0	0	1278	0	0	0	2	2	0	515	0	88	1	0	2	1	38	0
1612	0	7	1414	2	0	0	119	413	3	37	2	0	66	0	2	0	3	250	0	0	0	32	0	0	368	1	0	0	0	1	0	1	7
1613	0	6	1126	1	0	1	71	239	3	17	1	0	95	1	5	4	0	541	0	0	0	11	6	0	548	0	1	2	1	1	0	1	1
1614	0	3	1032	0	0	0	126	390	6	8	4	1	127	0	0	0	2	497	0	0	0	11	3	0	333	1	5	0	0	0	0	1	0
1615	0	0	1201	2	1	0	224	269	3	9	1	0	49	0	2	3	0	394	0	0	0	4	3	1	373	0	2	0	0	2	0	0	0
1616	2	0	449	1	0	1	90	1307	0	1	6	0	0	1	1	0	3	100	0	0	0	3	0	0	496	0	18	5	0	1	0	4	1
1617	0	4	859	1	0	0	48	746	18	41	7	1	68	0	0	0	1	361	0	0	0	6	0	0	210	1	31	0	0	0	0	5	1
1618	0	2	260	1	2	1	170	15	2	1461	0	0	67	0	0	0	46	123	0	0	1	2	88	5	143	3	5	2	0	0	0	1	0
1619	0	6	474	0	0	2	78	356	15	20	0	0	43	0	0	2	3	1022	0	0	0	6	1	0	298	1	32	0	0	0	0	9	5
1620	0	5	637	2	2	0	116	329	11	21	1	0	132	1	1	6	1	706	0	0	0	31	0	0	345	0	4	3	2	2	1	4	3
1621	0	3	1248	2	2	0	83	326	3	18	3	0	140	0	4	3	5	281	0	0	0	14	2	1	209	0	0	0	2	0	0	1	1
1622	0	0	125	4	0	0	22	1863	0	8	7	1	0	5	0	3	7	193	0	1	1	7	1	0	47	0	0	0	0	1	0	0	5
1623	0	3	1212	1	2	0	144	288	2	14	2	0	121	0	0	1	0	233	0	0	0	18	2	1	249	1	2	0	0	1	1	0	8
1624	0	3	877	0	0	0	49	592	10	40	2	0	146	1	0	0	1	254	0	0	0	7	4	2	154	2	0	0	0	0	1	0	0
1625	0	8	861	0	2	1	40	524	4	35	5	0	50	0	0	0	0	398	0	0	0	16	1	0	186	0	0	0	0	0	0	0	2
1626	1	6	849	0	0	4	195	229	4	19	0	1	53	0	4	7	0	335	0	0	0	17	1	3	348	0	28	2	0	0	2	3	1
1627	0	1	973	0	0	0	172	301	6	14	1	0	35	0	1	1	0	251	0	0	1	15	2	0	314	0	4	0	1	1	2	0	6
1628	0	7	517	0	0	0	105	177	3	21	2	0	78	0	1	1	2	809	0	0	0	3	4	1	263	0	13	1	0	2	1	4	0
1629	0	2	905	0	0	0	133	296	4	11	3	0	35	0	0	1	2	244	0	0	0	13	1	0	268	1	3	0	0	1	3	2	1
1630	0	2	678	0	0	0	111	336	8	23	0	0	56	0	1	1	0	419	0	0	0	18	1	0	244	0	1	0	0	1	0	1	1
1631	0	2	1055	0	0	0	116	111	1	8	0	2	34	0	2	1	0	205	0	0	0	22	2	3	327	0	0	1	0	3	0	1	0
1632	0	2	657	2	0	0	60	543	15	18	2	0	70	0	0	1	0	321	1	0	0	3	0	0	141	0	18	0	0	0	0	0	3
1633	1	3	676	2	0	0	34	488	11	66	3	0	35	3	3	4	1	251	0	0	1	2	5	0	193	0	1	10	0	0	0	14	2
1634	0	6	751	0	0	0	107	240	6	15	1	0	62	0	0	25	29	253	0	0	0	27	3	1	239	0	0	1	0	1	0	1	6
1635	0	3	806	0	1	0	51	160	0	3	1	0	139	0	0	2	0	295	0	0	0	15	2	0	233	0	11	3	0	1	1	1	2
1636	0	3	568	0	1	0	26	554	9	25	3	0	4	0	0	0	1	335	0	0	0	1	0	0	179	1	12	1	0	1	0	4	9
1637	0	1	859	0	0	0	67	228	4	9	1	0	36	0	0	0	1	319	0	0	0	16	0	1	181	0	13	1	0	1	0	0	0
1638	0	3	718	0	0	1	168	159	2	10	2	0	14	0	1	1	1	189	0	0	0	6	1	1	431	0	13	0	0	0	2	0	0
1639	0	3	305	0	0	0	84	1053	0	2	8	0	5	0	2	0	0	39	0	0	1	18	0	0	122	0	11	3	0	0	0	0	4
1640	0	2	762	0	0	0	168	151	4	14	1	0	51	1	5	1	0	111	0	0	1	9	2	0	368	0	14	2	0	1	0	1	0
1641	0	3	713	2	0	1	136	201	0	8	1	0	20	0	0	0	0	165	0	1	0	19	3	0	361	0	20	0	0	0	2	9	1
1642	0	2	152	90	0	0	13	0	0	1028	0	0	0	0	95	0	0	0	0	0	0	1	0	0	1	0	0	246	0	0	0	0	0
1643	0	2	547	1	0	0	101	210	0	4	0	0	26	0	0	3	5	339	0	0	1	10	2	0	350	0	23	4	0	3	1	4	2
1644	0	5	547	1	0	0	119	208	2	28	1	0	43	1	0	3	1	379	0	0	0	6	2	0	237	0	12	0	0	0	0	14	0
1645	0	2	508	0	2	0	68	405	1	6	1	0	42	0	0	3	0	231	0	0	1	6	0	0	302	0	17	3	0	1	0	2	0
1646	0	0	601	0	0	0	76	608	2	10	2	0	9	1	2	1	1	112	0	0	0	5	0	0	163	0	7	0	0	0	0	6	0
1647	0	1	770	2	0	0	131	228	2	9	2	0	19	0	0	0	1	161	0	0	0	4	4	0	208	0	1	0	0	0	1	0	1
1648	0	4	576	0	0	0	89	407	6	30	7	0	59	0	0	0	0	258	0	0	0	4	1	0	103	1	6	1	0	0	0	0	1
1649	0	2	611	0	0	0	51	346	3	19	3	0	62	5	0	0	0	271	0	0	0	13	2	1	167	0	4	0	0	0	0	0	11
1650	0	4	701	0	0	0	99	117	1	7	1	1	2	0	0	1	0	123	0	0	0	2	0	0	492	1	16	0	0	0	0	1	2
1651	0	0	430	7	0	0	108	304	1	5	5	0	95	1	0	0	0	269	0	0	0	9	0	2	281	0	4	0	0	0	0	37	1
1652	1	3	667	0	0	0	103	166	2	12	1	0	16	0	0	1	0	358	1	0	0	11	1	0	178	1	15	0	0	0	0	0	0
1653	0	2	741	0	0	0	122	138	5	12	2	0	4	0	1	0	2	90	0	0	0	5	0	0	229	0	18	0	0	0	0	0	0
1654	1	0	14	1	0	13	998	226	2	5	0	1	0	4	2	3	1	31	0	0	5	4	6	0	0	0	2	4	0	1	0	1	1
1655	0	3	398	1	1	0	64	257	7	24	1	0	77	0	0	1	1	356	0	0	0	2	0	0	106	0	3	0	0	0	0	10	0
1656	0	4	721	0	1	0	79	118	2	5	0	0	67	1	0	2	0	115	0	0	0	11	0	0	166	0	6	0	0	0	7	0	0
1657	0	2	645	1	0	0	114	238	1	6	1	0	25	1	2	1	0	119	0	0	0	12	2	0	151	0	1	1	0	0	1	0	1
1658	0	1	560	2	1	0	79	73	3	7	0	0	58	0	1	0	11	306	0	0	0	12	3	1	156	0	3	1	0	1	0	0	1
1659	0	1	540	1	0	0	73	245	7	7	3	0	15	0	1	0	0	172	0	0	0	2	0	0	216	0	4	0	0	0	0	2	0
1660	0	1	635	0	0	0	66	225	5	12	2	0	4	0	0	0	0	152	0	0	0	6	4	0	144	0	1	0	0	0	0	2	0
1661	0	2	596	2	0	0	84	99	1	9	2	0	8	0	0	1	0	232	0	0	1	4	1	0	180	0	37	1	0	0	0	0	0
1662	0	3	213	0	0	1	51	68	1	3	1	0	30	1	0	1	1	706	0	1	0	8	1	3	123	1	39	2	1	5	1	2	3
1663	0	2	516	0	0	0	51	237	4	8	0	0	50	0	0	0	0	188	0	0	0	0	1	0	149	0	3	1	1	0	0	1	0
1664	2	6	635	0	1	4	88	116	0	6	1	0	21	4	0	4	1	127	0	2	1	14	0	3	169	0	7	2	0	0	0	2	4
1665	0	3	430	1	1	0	86	211	3	5	2	0	63	0	1	0	1	212	0	0	0	14	0	0	172	2	14	2	0	1	0	0	1
1666	0	2	251	0	0	0	79	665	4	1	7	0	31	0	0	1	0	104	0	0	0	6	0	0	101	0	8	3	0	1	0	1	0
1667	0	1	517	4	0	1	115	115	2	9	0	0	16	2	1	2	4	111	0	0	1	7	0	0	278	1	25	1	0	3	0	1	5
1668	3	0	26	5	0	14	817	131	0	1	5	0	0	0	37	1	0	22	0	0	1	1	5	0	2	0	2	91	0	0	0	1	1
1669	0	0	622	0	0	0	84	160	0	10	3	0	0	0	0	1	0	126	0	0	0	5	0	2	172	0	6	0	0	1	0	1	1
1670	0	1	526	0	0	0	58	183	2	7	1	1	34	0	0	9	2	126	0	0	0	13	2	0	166	0	0	0	0	1	0	1	0
1671	1	1	459	1	0	0	102	104	2	12	0	0	14	0	0	0	0	119	0	0	0	5	0	1	285	0	1	0	0	0	0	2	1
1672	0	1	507	1	0	0	65	159	1	14	0	0	33	0	0	1	0	147	0	0	0	1	1	0	154	0	16	1	0	0	0	0	2
1673	0	2	677	0	1	1	88	127	2	13	1	0	14	0	1	0	0	90	0	0	0	5	1	0	98	0	0	2	0	0	1	1	0
1674	0	0	399	0	0	0	27	153	3	21	0	0	71	0	0	0	1	344	0	1	2	14	3	0	77	0	1	1	0	1	0	2	5
1675	2	1	255	1	0	1	124	81	0	7	1	0	91	0	1	1	0	334	0	0	0	8	9	0	178	1	10	0	0	1	0	0	3
1676	0	1	616	1	0	0	46	108	1	4	0	0	16	0	3	3	1	117	0	1	0	11	8	0	122	0	4	0	0	4	0	2	3
1677	0	0	464	0	2	0	65	173	2	10	0	0	73	0	0	2	0	93	0	0	0	27	0	0	154	0	1	0	0	0	0	0	1
1678	0	0	15	0	1	0	3	3	3	306	0	0	4	656	0	7	9	10	0	7	8	2	1	0	3	39	0	1	1	1	0	0	0
1679	5	6	271	15	4	1	70	105	1	18	1	0	32	0	2	18	5	216	5	2	3	8	10	1	211	1	6	5	4	11	5	9	7
1680	0	1	251	0	0	0	94	201	1	6	2	0	123	0	0	0	0	179	0	0	0	14	0	0	159	0	7	0	0	0	0	0	2
1681	0	1	445	0	1	0	114	79	2	5	0	0	25	0	2	1	0	126	0	0	0	12	2	1	216	0	9	0	0	5	0	0	2
1682	0	1	444	1	0	1	36	345	4	20	7	0	37	0	0	2	0	55	0	1	0	2	0	0	66	0	1	0	0	0	0	1	1
1683	0	1	434	4	0	1	110	87	1	6	0	0	1	5	0	2	5	2	0	0	6	0	4	0	1	327	0	0	0	7	0	0	0
1684	1	3	445	0	0	0	64	118	3	11	0	1	34	6	0	3	21	127	0	0	0	8	0	0	102	0	13	1	0	0	0	0	1
1685	0	1	475	0	0	0	50	79	3	12	0	0	6	0	1	2	0	171	0	0	0	5	2	0	132	0	0	2	0	0	0	1	0
1686	0	0	4	0	2	40	727	126	1	2	1	0	0	0	0	1	2	4	0	0	0	0	1	0	2	1	0	1	0	0	0	0	0
1687	1	0	115	1	0	0	18	623	1	0	6	0	12	4	6	0	0	30	0	0	0	1	0	0	82	0	10	1	0	0	0	0	1
1688	0	0	293	0	0	0	55	205	6	18	0	0	15	1	0	1	0	194	0	0	0	3	0	0	105	1	8	1	0	0	0	4	0
1689	1	1	359	0	0	0	18	146	2	17	2	1	71	4	2	1	1	196	0	0	0	3	2	0	65	2	0	2	0	0	0	0	1
1690	0	2	341	0	0	1	53	110	1	14	0	1	23	0	1	1	1	129	0	0	0	1	0	0	183	0	16	1	0	2	0	1	4
1691	1	0	134	0	0	0	13	523	0	18	2	0	17	0	2	0	0	49	0	0	0	2	0	0	69	1	7	8	1	1	0	0	1
1692	2	1	452	1	0	0	30	114	1	7	2	0	10	0	1	0	1	158	0	0	1	0	1	2	70	2	0	0	1	1	0	1	1
1693	0	0	303	0	0	0	70	71	0	7	0	0	92	0	1	0	0	168	0	0	0	10	0	0	116	0	6	0	0	1	0	1	0
1694	0	4	411	0	0	1	45	86	1	6	0	0	22	0	0	3	1	145	0	0	0	1	0	1	99	0	8	0	0	0	0	2	2
1695	0	0	2	0	0	25	569	206	0	2	0	0	1	1	0	1	1	5	3	0	0	2	1	0	1	0	0	1	0	0	2	0	0
1696	0	1	349	1	0	0	37	148	1	7	1	0	51	0	0	0	0	158	0	0	0	3	0	0	90	0	5	0	0	0	0	0	3
1697	0	1	222	0	0	0	14	305	5	21	2	0	50	0	0	2	0	139	0	0	0	1	1	0	68	0	3	1	0	0	0	0	0
1698	0	0	88	1	0	0	22	555	0	2	5	0	14	0	1	1	1	57	0	0	0	2	0	1	62	0	7	0	0	3	1	1	0
1699	0	3	331	0	0	0	52	82	0	8	1	0	41	0	0	1	0	141	0	0	0	2	0	0	136	0	2	1	0	3	1	1	1
1700	0	0	354	3	0	0	43	178	0	10	0	0	50	0	0	0	0	89	0	0	0	9	1	2	60	0	10	1	0	1	0	0	1
1701	0	1	355	1	1	0	84	68	2	1	0	1	22	1	1	0	0	117	0	0	0	5	0	0	122	4	8	1	0	0	0	0	1
1702	0	1	2	0	0	15	620	119	0	2	1	0	2	0	2	0	0	8	0	0	2	1	0	0	2	0	3	1	0	1	0	0	0
1703	1	0	213	0	1	0	20	94	1	136	1	0	60	1	0	1	0	121	0	0	0	0	15	0	64	0	17	2	0	0	1	0	1
1704	0	0	208	2	0	2	65	88	6	7	3	0	81	1	1	1	1	116	0	0	0	10	1	1	123	0	1	3	0	2	0	1	11
1705	0	0	354	0	0	0	68	76	1	7	1	0	7	0	0	1	0	108	0	0	4	11	1	0	92	0	5	1	0	1	0	4	0
1706	0	0	375	0	0	0	43	105	1	6	0	0	17	0	0	1	0	52	0	0	0	8	0	0	140	0	0	0	0	1	0	0	0
1707	0	2	241	0	0	1	30	162	1	12	5	0	55	0	0	0	0	158	0	0	0	1	0	0	42	4	0	0	0	0	1	0	11
1708	0	0	293	2	0	0	37	67	0	10	0	0	28	0	2	0	0	83	0	0	0	3	1	0	137	0	1	0	1	0	0	1	0
1709	0	1	286	0	0	0	76	52	0	6	1	0	9	0	0	1	3	55	0	1	0	4	0	0	130	1	8	0	0	1	0	4	0
1710	0	0	6	4	0	21	429	149	0	9	0	0	0	1	0	0	0	18	3	0	4	3	0	1	1	0	0	0	0	0	0	0	4
1711	0	1	229	0	0	0	51	115	1	12	3	0	7	1	0	0	0	119	0	0	0	2	0	0	57	0	9	1	0	0	0	2	0
1712	0	0	4	0	0	11	367	234	0	0	0	0	0	0	0	0	1	1	0	0	0	0	1	0	1	0	0	0	1	0	0	0	0
1713	0	0	283	0	0	0	28	97	4	7	1	0	10	0	0	0	0	128	0	0	0	0	0	0	56	0	2	0	0	0	0	1	0
1714	0	0	182	0	0	0	68	56	0	3	0	0	12	0	0	1	1	86	0	0	0	5	0	0	166	1	10	0	0	0	0	0	0
1715	0	0	176	0	0	0	28	177	3	11	0	0	4	0	1	0	0	90	0	0	0	0	1	0	88	0	2	0	0	0	0	0	0
1716	0	0	185	0	0	0	43	36	2	1	0	0	38	0	0	0	0	104	0	0	0	4	0	0	95	0	11	0	0	0	0	2	2
1717	0	0	178	0	0	2	54	36	2	4	0	0	18	3	1	3	0	127	0	0	0	4	0	0	84	0	13	1	0	0	0	1	0
1718	0	0	290	1	0	0	35	52	0	2	0	0	19	0	0	1	1	37	0	0	0	11	0	0	70	0	0	0	0	0	0	1	1
1719	0	0	78	0	0	0	15	314	0	1	2	0	5	0	0	0	0	22	0	0	0	0	0	0	31	0	5	0	0	0	0	0	0
1720	1	1	161	0	0	1	27	22	0	1	0	1	32	0	1	4	3	124	0	2	3	5	1	2	44	4	9	6	0	3	0	2	6
1721	0	1	202	0	0	0	32	45	0	3	0	1	5	0	0	1	3	79	0	1	1	2	2	0	74	2	1	1	0	0	0	0	1
1722	1	3	145	1	1	1	72	15	0	1	2	0	1	1	7	2	5	11	0	0	10	1	1	1	1	91	1	2	0	0	2	0	2
1723	0	0	74	0	0	10	192	37	3	4	0	17	0	1	0	1	0	13	0	0	3	0	0	2	3	1	0	0	0	0	0	0	0
1724	0	0	224	0	0	2	16	20	0	2	0	0	0	0	0	0	0	28	0	0	0	2	0	0	74	0	7	0	0	0	0	0	0
1725	0	2	160	0	0	0	30	27	0	0	0	0	0	0	0	0	0	67	0	0	0	1	2	1	65	0	0	0	1	0	0	1	0
1726	0	0	53	0	0	0	9	20	0	3	0	0	3	0	0	0	0	84	0	0	0	0	0	0	17	0	2	1	0	0	0	1	0
1727	0	0	3	0	0	6	132	40	0	1	1	0	0	2	0	0	0	6	0	0	1	0	0	0	2	5	0	0	0	0	0	0	2
1728	0	0	27	0	0	0	14	1	0	1	0	0	0	0	67	0	0	2	0	0	0	0	0	0	0	0	32	35	0	0	0	0	0
1729	0	0	0	0	0	0	18	0	0	125	0	0	0	0	0	0	0	0	0	0	0	0	0	0	0	0	0	0	0	0	0	0	0
1730	0	1	14	9	0	0	1	0	0	70	0	0	0	0	11	0	0	0	0	0	0	0	0	0	0	0	0	20	0	0	0	0	0
1731	0	1	57	0	0	0	3	23	1	1	0	0	3	0	0	0	0	18	0	0	0	0	0	0	16	0	0	0	0	0	0	0	0
1732	1	0	9	0	0	0	0	0	0	93	0	0	0	0	3	0	0	0	0	0	0	0	0	0	0	0	1	16	0	0	0	0	0
1733	0	1	11	0	0	0	0	0	0	75	0	0	1	0	2	0	0	0	0	0	0	0	0	0	0	0	5	15	0	0	0	0	0
1734	1	0	10	0	0	0	3	0	0	59	0	0	0	0	7	0	0	0	0	0	0	0	0	0	0	0	5	19	0	0	0	0	0
1735	0	0	9	0	0	0	5	28	0	0	2	0	3	1	2	1	0	6	0	0	0	0	0	0	30	0	0	0	0	0	0	0	0
1736	0	0	6	0	0	0	0	0	0	63	0	0	0	0	0	0	0	1	0	0	0	0	0	0	0	0	1	10	0	0	0	0	0
1737	0	1	5	5	0	0	3	0	0	53	0	0	0	0	3	0	0	0	0	0	0	0	0	0	0	0	0	16	0	0	0	0	0
1738	0	0	10	2	0	0	0	0	0	44	0	0	0	0	1	0	0	0	0	0	0	0	0	0	0	0	0	15	0	0	0	0	0
1739	0	0	7	0	0	0	3	5	0	12	0	0	11	1	0	0	0	8	0	0	0	0	0	0	15	1	0	3	0	0	0	0	0
1740	0	0	2	0	0	0	1	2	0	52	0	0	0	0	0	0	0	0	0	0	3	0	0	0	1	1	0	0	0	0	0	0	0
1741	0	0	8	7	0	0	2	3	0	0	0	0	0	0	13	0	0	0	0	0	0	0	0	0	2	0	0	27	0	0	0	0	0
1742	0	0	7	3	0	0	0	0	0	34	0	0	0	0	1	0	0	0	0	0	0	0	0	0	0	0	0	12	0	0	0	0	0
1743	0	0	2	0	0	0	0	0	0	31	0	0	7	0	0	0	0	3	0	0	0	0	5	0	5	0	0	0	0	0	0	0	0
1744	0	0	5	0	0	0	3	23	19	1	0	0	0	0	0	0	0	3	0	0	0	0	0	1	0	0	0	0	0	0	0	0	0
1745	0	0	7	0	0	1	3	1	0	31	0	0	0	0	0	0	0	3	0	0	0	0	0	0	2	0	1	8	0	0	0	0	0
1746	0	0	7	2	0	0	1	0	0	31	0	0	0	0	2	0	0	0	0	0	0	0	0	0	0	0	0	10	0	0	0	0	0
1747	0	0	6	8	0	0	0	0	0	31	0	0	0	0	1	0	0	0	0	0	0	0	0	0	1	0	0	9	0	0	0	0	0
1748	0	0	13	1	0	0	0	0	0	26	0	0	0	0	3	0	0	0	0	0	0	0	0	0	0	0	0	8	0	0	0	0	0
1749	0	0	2	0	0	0	1	0	38	0	0	0	0	0	0	0	0	1	0	0	0	0	1	0	2	0	0	0	0	0	0	0	0
1750	0	0	9	1	0	0	0	1	0	26	0	0	0	0	2	0	0	2	0	0	0	0	0	0	1	0	0	7	0	0	0	0	0
1751	0	0	3	1	0	0	2	0	0	28	0	0	1	0	0	0	0	0	0	0	0	0	0	0	5	0	0	6	0	0	0	0	0
1752	0	1	6	0	0	0	1	0	0	28	0	0	0	1	4	0	0	0	0	0	0	0	0	0	0	0	2	7	0	0	0	0	0
1753	0	0	5	0	0	0	2	0	31	0	0	0	0	0	0	0	0	1	0	0	0	0	0	0	1	0	0	0	0	0	0	0	0
1754	0	0	5	0	0	0	1	0	0	25	0	0	1	0	3	0	0	1	0	0	0	0	0	0	1	0	0	6	0	0	0	0	0
1755	0	0	8	0	0	0	0	0	0	28	0	0	0	0	2	0	0	0	0	0	0	0	0	0	0	0	5	5	0	0	0	0	0
1756	0	0	9	0	0	0	0	3	0	21	0	0	0	0	5	0	0	2	0	0	0	0	0	0	1	0	1	7	0	0	0	0	0
1757	0	0	2	2	0	0	1	0	0	23	0	0	0	0	1	0	0	0	0	0	0	0	0	0	0	0	0	6	0	0	0	0	0
1758	0	0	12	4	0	0	1	5	0	17	0	0	0	0	1	0	0	3	0	0	0	0	0	0	1	0	0	2	0	0	0	0	0
1759	0	0	7	0	0	0	1	0	0	27	0	0	0	0	5	0	0	0	0	0	0	0	0	0	0	0	4	2	0	0	0	0	0
1760	0	1	15	8	0	0	1	3	0	0	0	0	0	0	6	0	0	0	0	0	0	0	0	0	0	0	0	8	0	0	0	0	0
1761	0	0	0	0	0	1	2	3	1	30	0	0	0	0	1	0	0	0	0	0	0	0	0	0	0	0	2	4	0	0	0	0	0
1762	0	0	5	3	0	0	0	1	0	20	1	0	0	0	5	0	0	1	0	0	0	0	0	0	1	0	0	4	0	0	0	0	0
1763	0	0	23	0	0	0	1	7	0	1	0	0	1	0	1	0	0	9	0	0	0	0	0	0	2	0	1	0	0	0	0	0	0
1764	2	0	3	0	0	0	0	0	0	32	0	0	0	0	1	0	0	0	0	0	0	0	0	0	0	0	0	3	0	0	0	0	0
1765	0	0	11	0	0	0	3	2	1	13	0	0	0	0	2	0	0	0	0	0	0	0	0	0	0	1	1	7	0	0	0	0	0
1766	0	0	7	0	0	0	4	2	1	17	0	0	0	0	2	0	0	0	0	0	0	0	0	0	1	1	0	3	0	0	0	0	0
1767	0	0	7	0	0	0	1	3	0	23	0	0	0	0	1	0	0	0	0	0	0	0	0	0	1	0	0	7	0	0	0	0	0
1768	0	0	6	0	0	0	1	0	0	31	0	0	0	0	0	0	0	0	0	0	0	0	0	0	0	0	1	3	0	0	0	0	0
1769	0	0	5	0	0	0	2	0	20	0	0	0	2	0	0	0	0	4	0	0	0	0	0	0	2	0	0	1	0	0	0	0	0
1770	0	0	15	7	0	0	1	6	0	1	0	0	0	0	5	0	0	0	0	0	0	0	0	0	0	0	0	7	0	0	0	0	0
1771	0	0	5	0	0	0	0	2	0	24	0	0	0	0	2	0	0	1	0	0	0	0	0	0	0	0	4	3	0	0	0	0	0
1772	0	0	5	0	0	0	0	2	1	20	0	0	0	0	2	0	0	0	0	0	0	0	0	0	0	0	1	9	0	0	0	0	0
1773	0	0	4	2	0	0	0	0	0	24	0	0	0	0	2	0	0	0	0	0	0	0	0	0	0	0	0	6	0	0	0	0	0
1774	0	0	13	8	0	0	1	1	0	0	0	0	0	0	4	0	0	0	0	0	0	0	0	0	0	0	0	9	0	0	0	0	0
1775	0	0	6	0	0	0	4	2	0	19	0	0	0	0	2	0	0	0	0	0	0	0	0	0	0	0	0	4	0	0	0	0	0
1776	0	0	14	0	0	0	1	6	0	0	0	0	1	0	0	0	0	10	0	0	0	0	0	0	3	0	0	0	0	0	0	0	0
1777	0	0	14	0	0	0	2	11	0	0	0	0	3	0	1	0	0	3	0	0	0	0	0	0	3	0	0	1	0	0	0	0	0
1778	0	1	7	4	0	0	0	5	0	0	0	0	0	0	6	0	0	0	0	0	0	0	0	0	0	0	0	9	0	0	0	0	0
1779	0	0	1	0	0	0	0	0	0	31	0	0	0	0	0	0	0	0	0	0	0	0	0	0	0	0	0	0	0	0	0	0	0
1780	0	0	15	3	0	0	1	3	0	0	0	0	0	0	5	0	0	0	0	0	0	0	0	0	0	0	0	9	0	0	0	0	0
1781	0	0	6	6	0	0	1	2	0	10	0	0	1	0	2	0	0	1	0	0	0	0	0	0	0	0	0	5	0	0	0	1	0
1782	0	0	18	0	0	0	0	4	0	0	0	0	0	0	0	0	0	2	0	0	0	0	0	0	7	1	0	0	0	0	0	0	0
1783	0	0	6	0	0	0	5	8	0	1	0	0	3	2	0	0	0	6	0	0	0	0	0	0	3	2	0	0	0	0	0	0	0
1784	0	0	8	2	0	0	3	3	0	8	0	0	1	0	1	0	0	7	0	0	0	0	0	0	0	0	0	1	0	0	0	0	0
1785	0	0	2	0	0	0	1	0	0	22	0	0	0	0	4	0	0	0	0	0	0	0	0	0	0	0	1	5	0	0	0	0	0
1786	0	0	9	6	0	0	0	4	0	0	0	0	0	0	8	0	1	0	0	0	0	0	0	0	0	0	0	7	0	0	0	0	0
1787	0	0	12	1	0	0	0	10	0	0	0	0	1	1	0	0	0	3	0	0	0	0	0	0	5	0	0	0	0	0	0	0	0
1788	0	0	8	2	0	0	0	1	0	15	0	0	0	0	2	0	0	1	0	0	0	0	0	0	0	0	0	6	0	0	0	0	0
1789	0	0	3	0	0	0	20	4	0	0	0	0	0	4	0	0	0	0	0	0	1	0	0	0	0	0	0	0	0	2	0	0	0
1790	0	0	1	0	0	0	0	0	0	19	0	0	0	0	0	0	0	0	0	0	0	0	0	0	0	0	1	4	0	0	0	0	0
1791	0	0	2	0	0	0	1	0	0	26	0	0	0	0	1	0	0	0	0	0	0	0	0	0	0	0	0	4	0	0	0	0	0
1792	0	0	5	0	0	0	0	0	0	19	0	0	0	0	2	0	0	0	0	0	0	0	0	0	0	0	1	6	0	0	0	0	0
1793	0	0	14	0	0	0	3	3	0	0	0	0	1	0	0	0	0	6	0	0	0	0	0	0	5	0	0	1	0	0	0	0	0
1794	0	0	11	3	0	0	1	2	0	1	0	0	0	0	8	0	0	2	0	0	0	0	0	0	1	0	0	6	0	0	0	0	0
1795	0	0	10	0	0	0	5	3	0	0	0	0	2	0	0	0	0	7	0	0	0	0	0	0	3	0	1	0	0	0	0	0	0
1796	0	0	10	5	0	0	1	1	0	0	0	0	0	0	5	0	0	0	0	0	0	0	0	0	0	0	0	7	0	0	0	0	0
1797	0	0	3	0	0	0	0	0	0	19	0	0	0	0	1	0	0	0	0	0	0	0	0	0	0	0	1	0	0	0	0	0	0
1798	0	0	17	0	0	0	2	1	1	0	0	0	0	0	0	0	0	4	0	0	0	0	0	0	4	0	0	0	0	0	0	0	0
1799	0	1	7	0	0	0	2	5	1	10	0	0	0	0	0	0	0	2	0	0	0	0	0	0	3	0	1	1	0	0	0	0	0
1800	73	89	518	260	154	178	377	457	12	662	0	41	553	116	150	699	351	717	103	132	73	85	105	154	247	33	171	505	61	455	151	493	307
1801	69	1	389	0	0	1	126	3	0	5104	0	0	0	377	236	0	1	1	0	0	0	1	1	0	1	264	16	1	48	5	0	0	0
1802	0	0	562	0	1	0	86	1	0	4215	0	0	0	2	445	1	0	6	0	0	2	0	0	1	2	0	621	486	0	12	0	1	0
1803	0	26	827	524	0	0	83	0	1	3428	0	0	1	0	579	0	0	2	0	0	0	0	0	0	4	0	1	670	0	1	0	2	1
1804	42	4	652	0	1	1	57	1	1	3655	0	0	0	2	168	0	0	13	1	0	1	0	0	2	2	10	340	1108	2	9	0	0	2
1805	8	4	661	0	0	0	94	2	1	3914	0	0	2	10	217	0	0	6	0	0	0	1	0	0	4	17	158	515	0	11	0	1	0
1806	0	13	468	387	0	0	62	1	1	2656	0	0	1	0	532	0	0	3	0	1	0	0	0	0	1	0	0	845	0	1	0	0	0
1807	0	0	336	0	0	0	84	0	3961	3	0	0	3	0	0	1	5	271	0	0	0	1	9	0	75	1	3	2	0	0	1	1	0
1808	0	1	563	0	0	1	188	731	15	43	3	0	13	0	3	0	1	2095	0	0	0	7	5	0	82	0	4	1	0	3	0	38	0
1809	0	0	221	1	2	2	142	1	3	2363	0	1	8	14	15	21	20	7	0	0	99	9	737	0	2	52	1	2	0	5	7	8	23
1810	0	38	1091	436	0	0	77	239	6	13	2	0	1	0	595	0	0	5	0	0	0	0	1	1	5	0	0	986	0	0	0	155	0
1811	1	2	665	0	0	0	9	2	2492	3	0	0	8	14	0	0	0	238	0	0	0	2	7	0	108	1	0	1	0	0	0	1	0
1812	2	1	348	0	0	2	204	2	0	2380	0	1	96	8	1	0	50	183	0	0	3	0	102	0	125	0	0	0	1	0	0	0	0
1813	1	11	757	1	0	1	32	225	5	14	1	0	4	0	452	0	0	19	0	0	0	0	0	1	3	0	652	788	0	13	0	86	0
1814	0	13	875	481	0	1	140	219	3	7	0	0	0	1	619	0	2	2	0	0	2	0	0	0	2	1	1	650	0	0	0	2	1
1815	1	0	209	1	0	0	19	4	2229	3	0	0	3	0	3	0	1	312	0	0	0	1	8	0	61	1	0	0	0	0	1	0	0
1816	0	2	608	1	0	0	38	254	4	8	0	0	82	0	0	2	0	1460	0	0	1	14	2	0	296	0	35	4	0	0	0	25	1
1817	0	17	622	408	0	0	139	231	5	19	2	0	3	0	394	1	2	2	0	0	0	0	0	0	2	0	0	569	0	1	0	5	0
1818	2	0	14	2	0	51	2005	268	4	5	2	1	3	1	5	1	0	24	1	0	4	4	7	4	1	0	3	3	0	0	2	1	0
1819	0	2	706	2	0	0	98	968	4	10	5	0	52	0	1	2	0	194	0	0	0	11	1	0	153	1	2	1	0	0	0	0	1
1820	0	1	76	0	0	1	30	1760	1	1	8	1	1	2	0	2	4	0	0	0	3	0	0	0	0	86	0	23	0	2	1	0	0
1821	0	1	577	0	0	0	32	306	1	25	1	0	147	0	1	0	5	646	0	0	0	9	1	3	218	1	3	4	0	2	0	1	2
1822	1	2	808	0	0	0	40	314	10	21	4	0	101	0	0	1	0	374	0	0	0	13	1	0	236	1	1	1	0	0	0	1	1
1823	0	1	523	0	0	0	107	233	1	13	1	0	51	1	0	1	2	740	0	0	0	5	0	0	203	0	0	0	0	2	0	1	1
1824	0	3	597	1	0	0	83	434	7	35	4	0	30	0	0	0	0	504	0	1	0	3	0	0	134	0	3	0	1	0	0	3	0
1825	0	2	614	0	0	0	25	453	2	19	2	0	32	0	7	1	1	357	0	0	1	6	0	0	175	0	0	21	0	0	0	7	0
1826	2	10	484	0	0	0	30	106	3	3	1	0	0	0	276	0	1	0	0	0	0	0	0	1	0	0	402	400	0	4	0	0	0
1827	0	3	626	2	0	0	66	200	14	16	0	0	128	1	8	2	7	325	0	0	0	12	0	0	256	2	13	3	0	1	0	5	13
1828	1	1	505	0	0	0	110	290	2	12	5	0	56	2	2	1	0	227	0	0	0	3	1	3	338	1	47	3	0	8	0	44	1
1829	0	3	634	0	0	0	26	340	13	18	1	0	77	0	0	1	1	342	0	0	0	7	0	0	216	0	0	1	0	0	0	0	2
1830	1	3	767	0	0	0	69	172	4	11	0	0	53	0	1	1	0	300	0	0	2	18	0	0	255	0	5	1	0	1	0	2	2
1831	2	4	338	0	0	1	70	998	1	16	5	0	13	0	0	1	0	98	0	0	0	6	0	0	123	1	1	1	0	0	0	0	0
1832	0	1	730	2	0	0	83	253	3	20	2	0	36	0	0	1	0	299	0	0	0	4	2	0	161	0	0	1	0	0	0	1	1
1833	0	0	13	9	2	23	1095	282	0	5	1	1	0	8	7	2	0	46	0	1	7	4	6	3	1	0	2	0	1	1	1	0	0
1834	0	5	739	0	1	0	43	53	7	9	1	0	38	0	0	0	0	389	0	0	0	21	0	0	232	0	1	0	0	0	1	2	0
1835	0	2	620	1	1	1	154	155	2	13	0	0	26	2	0	3	1	160	0	0	0	4	4	1	309	1	34	1	0	0	0	2	1
1836	0	1	459	9	0	1	18	217	2	21	1	0	148	0	1	0	2	507	0	0	0	8	1	0	97	0	7	4	0	1	0	3	1
1837	0	2	603	2	0	2	114	202	4	10	3	1	23	0	1	0	0	169	0	0	0	5	2	0	337	2	8	0	0	0	0	5	0
1838	1	3	602	0	1	0	149	223	1	7	0	0	20	2	3	1	1	131	0	0	0	5	2	0	324	0	15	2	0	0	0	2	1
1839	1	2	512	0	0	0	109	310	7	18	3	0	51	0	1	0	0	207	0	0	0	17	2	0	199	0	13	0	0	1	0	0	0
1840	0	2	545	0	0	1	87	151	2	10	1	0	13	0	0	0	0	236	0	0	0	6	0	1	271	1	35	0	0	0	0	2	0
1841	0	4	818	0	0	0	27	86	2	19	1	0	29	0	1	0	0	206	0	0	0	9	1	0	163	0	0	1	0	1	0	0	1
1842	0	2	524	1	0	0	146	165	3	10	0	0	57	1	1	1	0	179	0	0	2	17	1	0	216	0	16	1	0	0	0	3	0
1843	0	2	666	1	0	0	53	215	3	10	2	0	57	0	0	3	0	135	0	0	0	7	1	0	159	0	0	3	0	2	1	2	3
1844	0	0	526	0	0	0	40	177	1	16	2	0	84	0	0	0	1	257	0	2	0	6	1	0	131	0	29	1	0	0	2	0	0
1845	0	0	507	0	0	0	78	227	5	24	0	1	10	0	0	1	0	281	0	0	0	3	0	0	145	0	0	0	0	0	0	2	1
1846	0	4	339	0	0	1	39	285	4	14	3	0	175	0	2	3	1	174	0	1	0	7	0	2	178	0	0	1	2	2	1	2	6
1847	0	2	469	1	0	0	45	251	6	9	4	0	41	0	1	1	1	231	0	0	1	15	1	1	135	0	4	1	0	1	0	2	1
1848	0	0	513	1	1	0	89	232	2	10	0	0	40	0	1	1	1	63	0	0	0	14	0	0	178	1	1	0	1	1	2	2	1
1849	0	3	433	0	0	0	80	135	4	4	3	0	12	0	0	0	0	203	0	0	0	1	2	0	234	0	10	0	0	1	0	1	0
1850	1	2	362	1	0	0	41	86	1	4	0	0	103	0	0	0	0	338	0	0	0	14	1	1	152	0	10	1	1	0	1	0	0
1851	0	4	441	1	0	0	85	207	0	4	0	0	11	1	5	1	2	129	0	3	0	3	2	0	222	0	4	0	0	5	0	1	4
1852	0	2	413	0	0	0	43	262	5	11	3	0	14	0	1	0	0	268	0	0	0	5	1	0	87	0	1	0	0	0	1	3	0
1853	0	1	438	0	2	0	32	324	6	20	2	0	8	1	0	0	0	235	0	0	0	0	0	0	28	0	1	0	0	0	0	1	0
1854	0	9	426	3	0	0	87	137	1	7	0	0	57	3	2	3	1	150	0	0	2	7	2	0	181	0	9	4	0	3	0	4	1
1855	0	1	466	1	0	0	65	117	2	6	1	0	3	0	0	2	0	145	1	0	0	3	0	0	200	0	19	1	0	1	0	1	1
1856	0	1	461	0	0	0	91	74	0	2	1	0	4	0	8	0	0	82	0	0	0	3	1	0	247	0	42	7	0	2	0	3	0
1857	0	3	501	0	0	0	59	82	3	5	0	0	18	0	0	1	5	140	0	0	0	7	0	1	178	0	4	0	1	1	0	1	1
1858	2	2	363	0	0	0	69	158	2	10	0	0	36	0	0	0	0	180	0	0	0	4	1	0	173	1	1	0	0	1	0	1	1
1859	1	3	413	0	0	0	59	110	0	7	0	0	34	0	0	0	0	166	1	2	0	1	0	0	178	1	2	0	0	0	0	0	2
1860	0	1	474	1	0	0	101	145	2	13	0	0	4	0	0	0	0	77	0	0	0	3	1	0	160	0	0	1	0	0	1	1	0
1861	0	1	278	0	0	0	41	122	4	7	0	0	34	0	0	1	0	338	0	0	0	12	1	0	111	0	0	1	0	2	0	1	0
1862	0	1	446	1	2	0	67	105	2	7	1	0	25	2	0	0	0	147	0	0	0	5	1	0	107	1	11	0	0	0	0	0	0
1863	0	2	354	0	0	0	47	160	0	11	0	0	26	1	0	1	0	86	0	0	0	12	1	0	177	0	9	0	0	2	2	4	0
1864	0	0	381	0	0	0	70	114	3	7	0	0	22	0	0	0	0	148	0	0	0	5	3	0	147	0	9	2	0	1	0	1	0
1865	0	1	426	0	2	0	54	107	1	6	2	0	15	0	1	2	1	152	0	0	0	4	1	0	106	1	10	0	0	0	2	0	0
1866	0	3	420	0	1	0	59	109	0	5	0	0	30	0	1	0	0	126	1	0	2	10	1	0	117	0	0	0	0	0	0	1	0
1867	0	3	403	0	0	0	73	68	3	5	0	2	9	0	1	0	0	184	0	0	0	5	0	1	114	0	1	0	0	0	0	1	0
1868	1	3	406	0	0	0	43	108	3	8	0	0	40	0	0	3	2	135	0	1	0	5	1	0	123	0	6	1	0	1	0	2	1
1869	1	3	403	0	0	0	38	142	3	8	1	0	22	0	0	0	0	166	0	0	0	1	0	0	96	0	0	0	0	0	0	0	0
1870	0	3	287	0	0	0	32	33	1	3	1	0	41	1	0	1	0	347	0	0	0	2	2	0	116	0	2	0	0	2	0	1	0
1871	1	0	172	1	0	0	14	352	13	31	1	0	11	0	0	0	0	154	0	0	0	2	0	1	82	0	7	0	0	0	0	0	0
1872	8	15	102	18	6	25	16	29	2	6	0	8	41	17	13	29	31	85	27	21	25	13	24	35	32	13	18	52	10	27	16	49	13
1873	0	1	279	0	0	0	38	234	3	19	0	0	16	0	0	1	1	108	0	0	0	8	0	0	123	0	1	0	0	2	1	2	1
1874	1	0	238	0	0	0	45	110	1	12	0	0	122	1	0	0	0	158	0	0	0	11	0	0	146	0	6	0	0	0	0	1	0
1875	0	2	131	5	0	0	41	53	2	7	2	0	17	0	0	2	8	427	0	0	0	2	1	0	94	0	2	1	0	1	0	9	0
1876	0	0	240	0	1	0	55	81	2	6	0	0	12	0	1	0	1	237	0	0	0	2	0	0	150	1	6	0	0	0	0	3	0
1877	0	3	366	0	0	0	45	68	1	3	1	0	6	0	1	0	0	84	0	0	0	1	1	0	220	0	4	0	0	0	0	3	2
1878	0	0	4	3	0	25	563	180	1	5	0	0	1	2	1	0	2	7	1	0	1	3	1	0	6	5	1	1	0	0	0	0	1
1879	0	0	351	1	2	0	51	123	0	4	1	0	6	0	0	4	2	179	0	0	0	2	1	0	56	0	2	0	0	1	1	5	0
1880	0	0	276	0	0	0	12	75	3	13	1	0	21	0	0	0	0	232	0	0	0	2	2	0	85	0	12	0	0	0	1	7	0
1881	0	0	198	0	2	0	36	120	4	8	0	0	53	0	0	0	1	252	0	0	0	5	0	0	68	0	9	0	0	0	0	0	1
1882	0	0	284	0	0	0	87	151	0	13	0	0	13	0	0	2	0	60	0	0	0	6	1	0	99	0	1	0	0	2	0	0	0
1883	0	0	1	0	0	11	509	159	1	5	2	1	0	0	0	1	14	4	0	0	1	1	0	2	0	0	1	0	1	1	0	2	0
1884	0	0	230	2	0	0	50	128	2	11	1	0	31	0	0	0	0	144	0	0	2	9	0	0	71	0	6	0	0	1	0	0	0
1885	0	2	257	0	0	0	47	122	0	13	1	0	1	0	2	0	0	78	0	0	0	0	0	0	126	0	9	0	0	0	0	2	2
1886	0	0	258	1	0	0	22	162	2	11	1	0	17	2	1	1	3	107	0	0	0	7	1	0	50	0	0	0	0	0	1	0	0
1887	0	0	235	0	0	0	18	171	4	11	4	0	10	0	0	0	0	114	0	0	0	4	1	0	50	0	2	0	0	0	0	1	0
1888	1	0	4	2	0	17	377	198	1	1	2	0	0	0	2	0	0	8	0	1	0	1	3	1	0	0	0	1	0	0	0	1	1
1889	0	1	218	0	0	0	23	147	2	8	3	0	20	0	0	0	0	141	0	0	0	6	0	0	40	0	0	0	0	0	0	0	1
1890	0	1	232	0	0	0	59	49	1	4	1	0	6	0	0	0	0	83	0	0	0	3	0	1	152	0	0	0	0	0	0	0	0
1891	0	0	182	0	0	1	26	120	2	4	1	0	10	0	2	0	0	59	1	0	0	0	0	0	153	1	11	0	0	0	0	0	1
1892	0	1	175	0	0	3	22	188	2	9	2	0	2	0	0	0	0	69	0	0	0	0	0	0	57	0	0	0	0	0	0	0	1
1893	0	0	187	0	0	1	54	51	1	4	3	0	0	0	0	0	0	11	0	0	0	2	0	0	132	0	5	1	0	0	0	0	0
1894	0	1	157	3	0	0	38	50	1	3	0	0	2	0	0	2	17	8	0	0	7	13	0	0	0	115	4	1	0	15	0	0	3
1895	0	1	28	0	0	0	6	0	0	356	0	0	0	0	28	0	3	3	0	0	0	0	1	1	0	0	5	10	1	0	0	0	0
1896	0	1	155	0	0	0	49	59	0	4	0	0	15	0	0	0	0	70	0	0	0	4	1	0	72	0	0	0	0	0	0	0	0
1897	0	0	91	0	0	4	90	33	3	7	1	0	0	0	60	0	0	1	0	0	1	0	0	0	3	0	82	55	0	1	0	0	0
1898	0	1	190	0	0	0	24	41	0	3	2	0	12	0	0	0	2	51	0	0	0	1	1	0	64	1	13	1	0	0	0	1	1
1899	0	0	99	1	0	0	10	141	0	9	0	0	18	0	1	0	0	65	0	0	0	1	1	0	42	0	1	0	0	0	0	1	0
1900	0	1	120	0	0	0	42	37	0	1	0	0	3	0	0	0	0	46	0	0	0	0	0	0	91	0	8	0	0	0	0	0	0
1901	0	1	121	0	0	0	18	66	0	4	0	0	2	0	0	0	0	50	0	0	0	0	0	0	64	0	10	0	0	0	0	0	0
1902	0	1	113	0	0	0	19	45	0	3	0	0	23	0	0	1	0	71	0	0	0	2	0	0	59	0	2	1	0	0	0	0	0
1903	0	0	82	0	0	0	23	48	5	1	0	0	6	0	0	0	0	88	0	0	0	4	0	1	61	0	2	0	0	0	0	0	0
1904	0	1	123	0	0	0	11	48	0	10	2	0	20	0	0	1	0	53	0	0	0	2	0	0	28	0	0	0	0	0	0	0	0
1905	0	0	113	0	0	0	17	51	0	1	0	0	3	0	0	0	0	67	0	0	0	1	0	0	32	0	0	0	0	0	0	0	0
1906	0	0	123	0	0	0	12	32	0	1	0	0	6	0	0	0	0	41	0	0	0	2	0	0	26	0	0	0	0	0	0	0	0
1907	1	0	53	0	0	0	5	75	0	5	0	0	15	0	0	1	4	49	0	0	0	0	0	0	4	5	0	0	0	1	0	0	2
1908	0	0	2	0	0	7	140	25	0	1	0	0	0	0	0	0	0	1	0	0	1	0	0	0	2	0	0	0	0	0	0	1	0
1909	0	1	80	0	0	0	10	21	1	0	0	0	6	0	0	0	0	30	0	0	0	0	0	0	19	0	1	0	0	0	0	0	0
1910	0	0	43	0	0	0	7	25	1	3	0	0	10	2	0	0	0	52	0	0	2	0	1	0	17	0	3	0	0	0	0	0	1
1911	0	0	4	0	0	0	0	68	76	1	0	0	0	0	0	0	0	1	0	0	0	0	0	0	1	0	0	0	0	0	0	0	0
1912	0	0	13	0	1	1	5	0	0	79	0	0	1	2	15	2	1	4	0	0	0	0	0	0	3	3	13	6	0	0	0	0	0
1913	1	0	6	0	0	1	0	0	0	50	0	1	0	37	0	1	4	8	0	1	3	2	1	0	8	1	0	0	1	1	1	1	1
1914	7	0	7	0	0	0	7	2	0	45	0	0	0	0	20	0	0	1	0	0	0	0	0	0	0	1	5	3	0	1	0	0	0
1915	0	0	31	0	0	0	4	23	0	1	0	0	8	0	0	0	0	6	0	0	0	0	0	0	10	0	0	1	0	0	0	0	0
1916	0	0	21	0	0	2	4	12	0	0	1	0	0	7	0	0	1	0	0	0	22	0	0	0	1	19	0	0	0	1	0	0	0
1917	0	0	4	5	0	0	1	0	0	47	0	0	0	0	4	0	0	0	0	0	0	0	0	0	0	0	0	21	0	0	0	0	0
1918	0	0	4	0	0	0	2	0	47	0	0	0	2	0	0	0	0	7	0	0	0	0	3	0	4	0	0	0	0	0	0	0	0
1919	0	0	3	2	0	0	0	0	0	52	0	0	0	0	0	0	0	3	0	0	3	0	0	0	0	2	0	0	0	0	0	0	0
1920	0	0	4	2	0	0	0	0	0	34	0	0	0	0	11	0	0	0	0	0	0	0	0	0	1	0	0	15	0	0	0	0	0
1921	1	0	3	4	2	1	2	2	0	6	0	0	1	1	1	5	3	4	2	2	0	0	1	1	1	0	0	2	1	3	0	1	5
1922	0	0	4	0	0	0	4	0	0	27	0	0	2	0	0	0	0	2	0	0	0	0	4	0	5	0	0	0	0	0	0	0	0
1923	0	0	25	0	0	0	0	8	0	0	0	0	0	0	0	0	0	12	0	0	0	0	0	0	3	0	0	0	0	0	0	0	0
1924	0	0	3	0	0	0	0	0	0	25	0	0	0	0	4	0	0	0	0	0	0	0	0	0	0	0	8	3	0	0	0	0	0
1925	0	0	2	0	0	0	0	0	0	31	0	0	2	0	0	0	0	3	0	0	0	0	0	0	1	0	0	0	0	0	0	0	0
1926	0	0	12	0	0	0	1	1	0	0	0	0	0	0	7	0	0	0	0	0	0	0	0	0	0	0	9	11	0	0	0	0	0
1927	2	5	7	6	0	1	11	0	0	1	0	0	1	0	0	0	0	0	0	0	0	0	0	0	1	0	0	0	0	0	0	0	0
1928	0	0	8	0	0	0	1	3	0	0	0	0	0	0	6	0	0	1	0	0	0	0	0	0	0	0	9	12	0	0	0	0	0
1929	0	0	5	0	0	0	2	0	28	0	0	0	0	0	0	0	0	2	0	0	0	0	0	0	0	0	0	0	0	0	0	0	0
1930	1	0	1	0	0	0	0	0	0	18	0	0	0	0	1	0	0	0	0	0	0	0	0	0	0	0	3	6	0	0	0	0	0
1931	0	0	0	2	0	0	0	1	1	21	0	0	0	0	3	0	0	1	0	0	0	0	0	0	0	0	0	7	0	0	0	0	0
1932	1	0	2	1	0	0	0	0	0	7	0	1	1	1	0	5	1	4	0	0	0	0	0	0	1	0	0	3	1	0	1	1	0
1933	0	0	2	0	0	0	1	0	0	23	0	0	0	0	1	0	0	0	0	0	0	0	0	0	0	0	2	8	0	0	0	0	0
1934	0	0	2	0	0	1	25	6	0	0	0	0	0	0	0	0	0	0	0	0	0	0	0	0	1	0	0	0	0	0	0	0	0
1935	0	0	6	0	0	0	2	0	0	21	0	0	0	0	1	0	0	0	0	0	0	0	0	0	0	0	0	3	0	0	0	0	0
1936	0	0	0	1	0	1	1	0	0	2	0	0	2	0	1	3	1	3	0	0	0	0	0	0	0	0	0	0	0	2	1	2	1
1937	0	0	1	1	0	0	0	0	0	25	0	0	0	0	1	0	0	0	0	0	0	0	0	0	0	0	0	5	0	0	0	0	0
1938	0	0	1	3	0	0	0	0	0	18	0	0	0	0	2	0	0	0	0	0	0	0	1	0	0	0	0	3	0	0	0	0	0
1939	0	0	4	0	0	0	0	0	0	18	0	0	0	0	0	0	0	0	0	0	0	0	0	0	0	0	3	7	0	0	0	0	0
1940	0	0	12	0	0	0	4	4	0	0	0	0	2	0	0	0	0	5	0	0	0	0	0	0	5	0	0	0	0	0	0	0	0
1941	0	0	8	0	0	0	4	6	0	0	0	0	0	0	1	0	0	3	0	0	0	0	0	0	6	0	1	0	0	0	0	0	0
1942	1	0	2	0	0	0	1	3	0	14	0	0	1	0	2	0	0	3	0	0	0	0	0	0	3	1	0	0	0	0	0	0	0
1943	0	0	2	1	0	0	1	0	0	17	0	0	0	0	2	0	0	0	0	0	0	0	0	0	0	0	0	9	0	0	0	0	0
1944	0	0	10	0	0	0	5	0	0	4	0	0	2	0	0	0	0	7	0	0	0	0	1	0	2	0	1	0	0	0	0	0	1
1945	0	0	8	0	0	0	0	2	2	11	0	0	0	1	0	0	0	6	0	0	0	0	0	0	1	0	0	0	0	0	0	0	0
1946	0	0	3	0	0	0	0	0	0	22	0	0	0	0	3	0	0	0	0	0	0	0	0	0	0	0	1	2	0	0	0	0	0
1947	0	0	5	0	0	0	1	0	0	20	0	0	0	0	1	0	0	0	0	0	0	0	0	0	0	2	0	0	0	0	0	0	0
1948	5	0	3	0	0	4	9	0	0	0	0	0	0	0	0	0	0	0	0	0	0	0	0	0	0	0	0	0	0	0	0	0	0
1949	0	0	4	0	0	0	1	12	0	0	0	0	2	0	0	0	0	5	0	0	0	1	0	0	3	0	0	0	0	0	0	0	0
1950	0	0	3	1	0	0	2	0	0	5	0	0	2	1	0	5	0	3	0	0	1	0	0	1	0	0	0	1	0	1	0	1	0
1951	0	0	6	0	0	1	5	2	0	0	0	0	0	0	0	0	0	11	0	0	0	0	0	0	2	0	0	0	0	0	0	0	0
1952	0	0	4	1	0	0	0	0	0	18	0	0	0	0	3	0	0	0	0	0	0	0	0	0	0	0	0	1	0	0	0	0	0
1953	0	0	8	0	0	0	0	0	14	1	0	0	0	0	1	0	0	1	0	0	0	0	0	0	0	0	0	2	0	0	0	1	0
1954	0	0	4	3	0	0	0	0	0	11	0	0	0	0	5	0	0	1	0	0	0	0	0	0	0	0	0	1	0	0	0	0	0
1955	0	1	2	1	0	0	2	2	0	0	0	0	0	0	0	2	1	2	0	1	0	0	0	0	0	0	0	3	2	0	2	5	1
1956	1	0	2	0	0	0	1	0	0	15	0	0	0	0	3	0	0	0	0	0	0	0	0	0	0	0	1	2	0	0	0	0	0
1957	0	0	5	0	0	0	1	5	0	4	0	0	0	0	1	0	0	6	0	0	0	0	0	0	3	0	1	0	0	0	0	0	0
1958	0	0	10	0	0	0	1	1	0	7	0	0	0	0	0	0	0	2	0	0	0	0	0	0	3	0	0	2	0	0	0	0	0
1959	1	0	9	0	0	0	0	4	0	1	0	0	0	0	1	0	0	4	0	0	0	0	0	0	4	0	0	1	0	0	0	0	0
1960	0	0	7	0	0	0	1	0	11	1	0	0	2	0	0	0	0	5	0	0	0	0	0	0	0	0	0	0	0	0	0	0	0
1961	0	0	12	0	0	0	1	6	0	0	1	0	0	0	1	0	0	4	0	0	0	0	0	0	1	0	0	0	0	0	0	0	0
1962	0	0	3	0	0	0	2	7	0	1	0	0	4	0	0	0	0	2	0	0	1	1	0	0	0	0	0	1	0	0	0	0	4
1963	0	0	0	0	0	0	0	6	2	1	0	0	0	11	0	0	0	1	0	0	0	0	0	0	1	3	1	0	0	0	0	0	0
1964	0	0	2	0	0	0	0	0	0	15	0	0	0	0	1	0	0	0	0	0	0	0	0	0	0	0	2	5	0	0	0	0	0
1965	0	0	0	0	0	0	1	0	0	22	0	0	0	0	0	0	0	0	0	0	0	0	0	0	0	2	0	0	0	0	0	0	0
1966	0	0	3	0	0	0	2	3	1	10	0	0	1	0	1	0	0	3	0	0	0	0	0	0	0	1	0	0	0	0	0	0	0
1967	1	0	7	2	0	0	0	0	0	10	0	0	1	0	0	0	0	0	0	0	1	0	0	0	0	0	0	4	0	0	0	0	0
1968	0	0	6	0	0	1	7	1	0	0	0	0	1	0	0	0	0	7	0	0	0	0	0	0	2	0	0	0	0	0	0	0	0
1969	0	0	2	1	0	0	2	2	0	1	0	0	1	1	1	2	0	3	0	0	0	0	0	0	0	0	0	2	1	1	1	1	2
1970	0	0	3	0	0	0	2	3	0	10	0	0	1	0	0	0	0	3	0	0	0	0	0	0	2	0	1	0	0	0	0	0	0
1971	0	0	5	0	0	0	0	3	0	8	0	0	1	0	0	0	0	1	0	0	0	0	0	0	4	0	0	2	0	0	0	0	0
1972	0	0	1	0	0	0	0	1	0	8	0	0	0	5	1	0	0	0	0	0	0	0	0	0	1	0	3	1	0	0	0	0	0
1973	0	0	4	0	0	0	0	1	0	8	0	0	0	0	1	0	0	0	0	0	0	0	0	0	1	0	2	5	0	0	0	0	0
1974	0	0	2	0	0	0	7	5	0	1	0	0	0	0	2	0	0	1	0	0	0	0	0	0	4	0	0	1	0	0	0	0	0
1975	0	0	4	0	0	0	1	2	0	10	0	0	0	0	0	0	1	1	0	0	0	0	2	0	1	0	0	1	0	0	0	0	0
1976	0	0	3	0	0	0	9	2	0	1	0	0	0	0	0	0	0	6	0	0	0	0	0	0	2	0	0	1	0	0	0	0	0
1977	0	0	3	1	1	0	0	0	13	2	0	0	1	0	2	0	0	0	0	0	0	0	0	0	1	0	0	1	0	0	0	0	0
1978	0	0	11	0	0	0	1	0	0	1	0	0	1	0	0	0	0	7	0	0	0	0	0	0	0	0	0	0	0	0	0	1	0
1979	0	0	5	0	0	0	1	2	0	10	0	0	1	0	1	0	0	0	0	0	0	1	0	0	2	0	0	0	0	0	0	0	0
1980	0	0	0	0	0	0	0	0	0	0	0	0	0	0	0	0	0	0	0	0	0	0	0	0	0	0	0	0	19	0	0	0	0
1981	0	0	1	0	0	0	0	0	0	12	0	0	0	0	0	0	0	0	0	0	0	0	0	0	0	0	1	9	0	0	0	0	0
1982	0	0	2	0	0	0	0	3	0	14	0	0	0	1	0	0	0	3	0	0	0	0	0	0	1	0	0	0	0	0	0	0	0
1983	0	0	7	0	0	0	2	2	0	4	0	0	0	0	1	0	0	1	0	0	0	0	0	0	3	0	2	0	0	0	0	0	0
1984	0	0	4	0	0	0	0	2	16	0	0	0	0	0	1	0	0	0	0	0	0	0	0	0	0	0	0	1	0	0	0	0	0
1985	0	0	7	1	0	0	1	1	0	9	0	0	0	1	1	0	0	0	0	0	0	0	0	0	2	0	0	0	0	0	0	0	0
1986	0	0	8	0	0	0	7	4	0	2	0	0	0	0	0	0	0	0	0	0	0	1	0	0	0	0	0	0	0	0	0	0	0
1987	0	0	4	0	0	0	1	3	1	10	0	0	0	2	0	0	0	1	0	0	0	0	0	0	2	0	0	0	0	0	0	0	0
1988	0	0	8	0	0	0	0	0	0	8	0	0	0	0	1	0	0	0	0	0	0	0	0	0	0	0	0	2	0	0	0	0	0
1989	0	0	8	0	0	0	1	2	0	1	0	0	3	0	0	0	0	6	0	0	0	0	0	0	0	0	0	0	0	0	0	0	0
1990	0	0	9	0	0	0	3	0	0	0	0	0	0	0	2	1	0	0	0	0	2	0	0	0	0	3	0	0	0	0	0	0	0
1991	0	0	3	0	0	0	0	1	11	0	0	0	0	0	2	0	0	1	0	0	0	0	0	0	1	0	0	2	0	0	0	0	0
1992	1	0	4	0	0	0	0	0	0	9	0	0	0	0	0	0	0	0	0	0	0	0	0	0	0	0	2	3	0	0	0	0	0
1993	0	0	5	1	0	0	0	1	0	8	0	0	0	0	4	0	0	1	0	0	0	0	0	0	2	0	0	1	0	0	0	0	0
1994	0	0	5	0	0	0	1	1	0	9	0	0	0	0	1	0	0	0	0	0	0	0	0	0	2	0	1	0	0	1	0	0	0
1995	0	0	11	0	0	0	0	2	1	1	0	0	0	0	0	0	0	3	0	0	0	0	0	0	2	0	0	0	0	0	0	0	1
1996	0	0	3	0	0	0	0	2	0	10	0	0	1	0	0	0	0	2	0	0	0	0	1	0	3	0	0	0	0	0	0	0	0
1997	0	0	1	0	0	0	0	1	0	17	0	0	0	0	0	0	0	1	0	0	0	0	0	0	0	0	0	0	0	0	0	0	0
1998	0	0	12	1	0	0	1	1	1	0	0	0	0	0	2	0	0	2	0	0	0	0	0	0	1	0	0	1	0	0	0	0	0
[truncated: 36,256 more rows]
